# Supplementary material for: Refining the marine reptile turnover at the Early–Middle Jurassic transition
Source: PeerJ. 2021 Feb 22;9:e10647. doi: 10.7717/peerj.10647 (PMC7906043; doi:10.7717/peerj.10647)
Supplement: Supplemental Information 2 — Marine reptile collections through the Jurassic. [file peerj-09-10647-s002.csv]

Data Provider	The Paleobiology Database
Data Source	The Paleobiology Database
Data License	Creative Commons CC-BY
License URL	http://creativecommons.org/licenses/by/4.0/
Documentation URL	http://paleobiodb.org/data1.2/colls/list_doc.html
Data URL	http://paleobiodb.org/data1.2/colls/list.csv?datainfo&rowcount&base_name=Ichthyosauria,%20Plesiosauria,%20Thalattosuchia,%20Pleurosauria,%20Mosasauroidea,%20Angolachelonia,%20Protostegidae&interval=Olenekian,Danian&show=timebins,timecompare,strat
Access Time	Thu 2020-03-26 15:49:56 GMT
Title	PBDB Data Service
Parameters:
	base_name	Ichthyosauria, Plesiosauria, Thalattosuchia, Pleurosauria, Mosasauroidea, Angolachelonia, Protostegidae
	interval	Olenekian,Danian
	timerule	major
	taxon_status	all
	show	timebins,timecompare,strat
Elapsed Time	0.128
Records Found	1361
Records Returned	1361
Records:
collection_no	record_type	lng	lat	collection_name	collection_subset	collection_aka	n_occs	early_interval	late_interval	max_ma	min_ma	reference_no	time_bins	time_contain	time_major	time_buffer	time_overlap	formation	stratgroup	member
2198	col	6.516667	46.833332	Hsc-Jura			2	Hauterivian		132.9	129.4	66	Hauterivian	Hauterivian	Hauterivian	Hauterivian	Hauterivian
3586	col	-87.867775	32.772221	USGS M 31469			1	Santonian		86.3	83.6	214	Santonian	Santonian	Santonian	Santonian	Santonian	Eutaw		Tombigbee Sand
4884	col	-133.151382	53.926945	Kennecott Point			1	Sinemurian		199.3	190.8	299	Sinemurian	Sinemurian	Sinemurian	Sinemurian	Sinemurian	Sandilands
5609	col	-112.693054	37.289444	Muddy Creek Plesiosaur-Middle Horizon (Ut. Geological Survey loca 42Ka008VI)			1	Late Cenomanian		99.6	93.5	339	Cenomanian	-	Cenomanian	Cenomanian, Turonian	Cenomanian, Turonian	Tropic Shale
11804	col	35.258331	31.954166	'Ein Yabrud quarries		Ein Jabrud	2	Early Cenomanian		99.6	93.5	36673	Cenomanian	-	Cenomanian	Cenomanian, Turonian	Cenomanian, Turonian	Bet Meir or Amminadav
13106	col	-56.750000	-64.283333	Lopez de Bertodano plesiosaurs			2	Late Maastrichtian		70.6	66	4371	Maastrichtian	Maastrichtian	Maastrichtian	Maastrichtian	Maastrichtian	Lopez de Bertodano
13309	col	-73.116669	-36.716667	west end, Bahía San Vicente		Talcahuano	2	Late Maastrichtian		70.6	66	6052	Maastrichtian	Maastrichtian	Maastrichtian	Maastrichtian	Maastrichtian	Quiriquina	Arauco
13335	col	22.400000	46.950001	Brusturi Mine, Cornet 204 lens		Bihor, ETE 1554	1	Berriasian		145	139.8	53422	Berriasian	Berriasian	Berriasian	Berriasian	Berriasian	Lower Bauxite
13344	col	9.233333	45.150002	Monte San Giorgio nothosaurs			6	Anisian	Ladinian	247.2	237	5985	Anisian	-	Anisian	Anisian, Ladinian	Anisian, Ladinian	Monte San Giorgio bituminous shales
13366	col	36.033333	32.016666	Ruseifa phosphate mine			2	Maastrichtian		72.1	66	31056	Maastrichtian	Maastrichtian	Maastrichtian	Maastrichtian	Maastrichtian	Phosphorite Unit	Balqa
13499	col	5.166667	44.333332	marine invertebrates from the late Albian to early Cenomanian from Mount Risou			2	Early Albian	Middle Albian	112.03	105.3	6115	Albian	Albian	Albian	Albian	Albian	Marnes bleues
14465	col	-107.756699	44.117401	Jerry Case Five		UW V-81032; G. R. Case no. MV496, 499, 516-517	1	Judithian		83.5	70.6	2237	Campanian	-	Campanian	Campanian, Maastrichtian	Campanian, Maastrichtian	Mesaverde
14472	col	-107.000000	35.700001	Mesa Portales			1	Late Campanian		83.5	70.6	2317	Campanian	-	Campanian	Campanian, Maastrichtian	Campanian, Maastrichtian	Pictured Cliffs Sandstone
14480	col	-107.777000	44.117401	Old Number Five (UW V-81040)			1	Judithian		83.5	70.6	2237	Campanian	-	Campanian	Campanian, Maastrichtian	Campanian, Maastrichtian	Mesaverde
22640	col	-111.324570	50.815014	RTMP BB 96		ETE Locality 1514, Bonebed 96	1	Late Campanian		83.5	70.6	5723	Campanian	-	Campanian	Campanian, Maastrichtian	Campanian, Maastrichtian	Dinosaur Park	Belly River
22697	col	-111.631660	50.809345	Steveville Railway Grade, RTMP BB 102		ETE Locality 1572, Steveville Railroad Grade, RRG, Bonebed 102, RTMP Quarry 152	1	Late Campanian		83.5	70.6	16643	Campanian	-	Campanian	Campanian, Maastrichtian	Campanian, Maastrichtian	Dinosaur Park	Belly River
22731	col	-102.240944	53.480598	Bainbridge River Bonebed		ETE Locality 1610, Pasquia Hills, RSM 63E09-0003	2	Middle Cenomanian		99.6	93.5	5932	Cenomanian	-	Cenomanian	Cenomanian, Turonian	Cenomanian, Turonian	Ashville		Belle Fourche
23338	col	-98.276199	49.229198	MDM Quarry 6, Lumgair north pit			1	Early Campanian		83.5	70.6	735	Campanian	-	Campanian	Campanian, Maastrichtian	Campanian, Maastrichtian	Pierre Shale	Montana	Pembina
24521	col	11.000000	48.900002	Solnhofen			3	Tithonian		152.1	145	6888	Tithonian	Tithonian	Tithonian	Tithonian	Tithonian
24563	col	-8.800000	39.700001	Guimarota			1	Kimmeridgian		157.3	152.1	6907	Kimmeridgian	Kimmeridgian	Kimmeridgian	Kimmeridgian	Kimmeridgian	Alcobaça
24862	col	13.050000	54.133331	Lehmahagen, Grimmen		Emausaurus type site	2	Tenuicostatum		183	182	6968	Toarcian	-	Toarcian	Pliensbachian, Toarcian	Pliensbachian, Toarcian
25692	col	-101.133331	38.900002	Coal Oil Canyon			1	Middle Campanian		83.5	70.6	7164	Campanian	-	Campanian	Campanian, Maastrichtian	Campanian, Maastrichtian	Pierre Shale	Montana	Sharon Springs
26749	col	-67.466667	-42.916668	La Colonia			1	Late Campanian	Early Maastrichtian	83.5	66	7376	Campanian	-	Campanian	Campanian, Maastrichtian	Campanian, Maastrichtian	La Colonia
26764	col	34.951668	29.561111	Ma'ayan Netafim plesiosaur			1	Cenomanian		100.5	93.9	7396	Cenomanian	Cenomanian	Cenomanian	Cenomanian	Cenomanian
26795	col	-2.465735	50.592449	Smallmouth Sands (BMNH)		Ceteosaurus humero-cristatus type	2	Late Kimmeridgian		155.7	150.8	7423	Kimmeridgian	-	Kimmeridgian	Kimmeridgian, Tithonian	Kimmeridgian, Tithonian	Kimmeridge Clay		Lower
27249	col	-97.416664	20.000000	Mazatepec (Geosaurus vignaudi Site)			1	Tithonian		152.1	145	7525	Tithonian	Tithonian	Tithonian	Tithonian	Tithonian	Pimienta
27563	col	-76.845970	38.909378	Severn Formation Locality B (Landover)		McCormick, Inglewood	1	Maastrichtian		72.1	66	773	Maastrichtian	Maastrichtian	Maastrichtian	Maastrichtian	Maastrichtian	Severn
27722	col	-125.047218	49.685280	Puntledge River Elasmosaur			1	Late Santonian		85.8	83.5	7623	Santonian	-	Santonian	Santonian, Campanian	Santonian, Campanian	Pender
27723	col	-125.983330	49.595833	Trent River Elasmosaur			1	Late Santonian		85.8	83.5	7623	Santonian	-	Santonian	Santonian, Campanian	Santonian, Campanian	Pender
27727	col	-125.056664	49.683334	Stokum Falls			1	Late Santonian		85.8	83.5	738	Santonian	-	Santonian	Santonian, Campanian	Santonian, Campanian	Haslam
27728	col	-125.974998	49.599998	Trent River Desmatochelys			1	Late Santonian		85.8	83.5	7623	Santonian	-	Santonian	Santonian, Campanian	Santonian, Campanian	Pender
27887	col	176.750000	-39.000000	Mangahouanga Stream			6	Piripauan	Haumurian	85.8	66	9949	Campanian	-	Campanian	Campanian	Santonian, Campanian, Maastrichtian	Tahora	Mata	Maungataniwha
27889	col	-108.023613	42.832222	Conant Creek, Lander		Stegopelta type	3	Late Albian	Early Cenomanian	105.3	93.5	7646	Cenomanian	-	Cenomanian	Albian, Cenomanian, Turonian	Albian, Cenomanian, Turonian	Frontier		Belle Fourche
28008	col	-107.816666	50.933334	north of Stewart Valley		South Saskatchewan River	1	Late Campanian		83.5	70.6	7672	Campanian	-	Campanian	Campanian, Maastrichtian	Campanian, Maastrichtian	Bearpaw Shale		Broderick
28009	col	48.366669	54.616669	Volga region near Ul'yanovsk C. subdites zone			1	Late Jurassic		163.5	145	7674	-	-	-	Kimmeridgian, Tithonian	Oxfordian, Kimmeridgian, Tithonian
28010	col	48.739445	54.324444	Volga region at Gorodische near Ul'yanovsk E. nikitini zone			2	Tithonian		152.1	145	7674	Tithonian	Tithonian	Tithonian	Tithonian	Tithonian
28011	col	48.366669	54.616669	Volga region near Ul'yanovsk V. virgatus zone			1	Late Jurassic		163.5	145	7674	-	-	-	Kimmeridgian, Tithonian	Oxfordian, Kimmeridgian, Tithonian
28012	col	37.000000	55.000000	Moscow Region Ichthyosaur V. virgatus zone			1	Late Jurassic		163.5	145	7674	-	-	-	Kimmeridgian, Tithonian	Oxfordian, Kimmeridgian, Tithonian
28013	col	37.000000	55.000000	Moscow Region Ichthyosaur K. fulgens zone			1	Late Jurassic		163.5	145	7674	-	-	-	Kimmeridgian, Tithonian	Oxfordian, Kimmeridgian, Tithonian
28041	col	-109.334724	40.406944	McFarley Flat			1	Late Callovian	Early Oxfordian	164.7	155.7	7679	Oxfordian	-	Oxfordian	Callovian, Oxfordian, Kimmeridgian	Callovian, Oxfordian, Kimmeridgian	Stump		Redwater
28177	col	142.033340	45.416668	Chenaibo coastal cliff plesiosaur, Wakkanai area			1	Cenomanian		100.5	93.9	7701	Cenomanian	Cenomanian	Cenomanian	Cenomanian	Cenomanian	Chenaibo	Middle Yezo
28196	col	-0.283333	40.816666	Vallipón, Castellote			1	Late Barremian	Early Aptian	130	122.46	7706	Barremian	-	Barremian	Hauterivian, Barremian, Aptian	Hauterivian, Barremian, Aptian	Artoles
28367	col	-99.702225	44.188332	Big Bend of the Missouri			2	Campanian		83.6	72.1	7669	Campanian	Campanian	Campanian	Campanian	Campanian	Pierre Shale
28506	col	11.466667	49.916668	Mistelgau station brick pit		Dorygnathus mistelgauensis holotype	1	Early Toarcian		183	182	7866	Toarcian	-	Toarcian	Pliensbachian, Toarcian	Pliensbachian, Toarcian	Posidonia Shale		Lias Epsilon 2
29012	col	11.170000	48.900002	Solnhofen			1	Early Tithonian		150.8	145	32121	Tithonian	Tithonian	Tithonian	Tithonian	Tithonian	Solnhofen		Upper
31054	col	-1.800000	51.985001	Hornsleasow Quarry		Snowshill Quarry	1	Early Bathonian		167.7	164.7	8380	Bathonian	-	Bathonian	Bathonian, Callovian	Bathonian, Callovian	Chipping Norton Limestone	Great Oolite
31122	col	-107.438889	49.772221	Notukeu Creek (14 m)		Ponteix	1	Late Campanian		83.5	70.6	8388	Campanian	-	Campanian	Campanian, Maastrichtian	Campanian, Maastrichtian	Bearpaw Shale
31690	col	-101.181114	38.913334	Russell Springs			1	Turonian	Early Campanian	93.9	70.6	8538	-	-	-	Campanian	Turonian, Coniacian, Santonian, Campanian, Maastrichtian	Niobrara	Colorado
31772	col	5.800000	43.183334	Vieux Beausset		Vieux-Beausset	1	Rhaetian		208.5	201.3	8547	Rhaetian	Rhaetian	Rhaetian	Rhaetian	Rhaetian
31773	col	6.061389	43.256390	Saint Laurent, near Cuers		St-Laurent, Saint-Laurent, Cuers	1	Rhaetian		208.5	201.3	8547	Rhaetian	Rhaetian	Rhaetian	Rhaetian	Rhaetian
31774	col	6.033333	43.216667	Sollies-Toucas		Sollies	2	Rhaetian		208.5	201.3	8547	Rhaetian	Rhaetian	Rhaetian	Rhaetian	Rhaetian
31896	col	9.541111	48.634998	Posidonien-Schiefer, Ohlmden, Holzmaden			1	Falciferum		183	182	8559	Toarcian	-	Toarcian	Pliensbachian, Toarcian	Pliensbachian, Toarcian	Posidonienschiefer
32314	col	37.752220	51.288612	Stoilo Quarry, Staryi Oskol		Stoilen	9	Late Albian	Cenomanian	105.3	93.9	8700	Cenomanian	-	Cenomanian	Albian, Cenomanian	Albian, Cenomanian
32321	col	-106.780556	43.649166	Red Fork, Powder River		Baptanodon robustus type site	1	Bathonian	Oxfordian	168.3	157.3	34565	Oxfordian	-	Oxfordian	Bathonian, Callovian, Oxfordian	Bathonian, Callovian, Oxfordian	Sundance
32339	col	-67.982765	-38.761730	Cantera de la Pala Mécanica (MPCA)		Cinco Saltos, Lago Pellegrini	3	Early Campanian	Middle Campanian	83.5	70.6	63573	Campanian	-	Campanian	Campanian, Maastrichtian	Campanian, Maastrichtian	Anacleto	Neuquén
34111	col	-74.361115	40.458889	D - OPC 988 - Pit #4, Sayerville, Middlesex Co., NJ	34141	Sample D, OPC 988 - Pit #4 of the Sayre and Fisher Brick Company, on Main Street at River Road, Sayreville, New Jersey (Woodbridge Clay Member of the Raritan Formation)	1	Cenomanian		100.5	93.9	8984	Cenomanian	Cenomanian	Cenomanian	Cenomanian	Cenomanian	Raritan	Potomac	Woodbridge Clay
34267	col	-118.300003	40.133331	American Canyon (UCMP/Stanford)		Omphalosaurus nevadanus type site	6	Middle Triassic		247.2	237	9007	Anisian	-	Anisian	Anisian, Ladinian	Anisian, Ladinian	Prida
34310	col	-110.470001	49.119999	Gastropod Bay Site 1		GB1	1	Late Campanian		83.5	70.6	9017	Campanian	-	Campanian	Campanian, Maastrichtian	Campanian, Maastrichtian	Dinosaur Park	Belly River
34311	col	-110.470001	49.119999	Gastropod Bay Site 2		GB2	1	Late Campanian		83.5	70.6	9017	Campanian	-	Campanian	Campanian, Maastrichtian	Campanian, Maastrichtian	Dinosaur Park	Belly River
34312	col	-110.470001	49.119999	Gastropod Bay Site 3		GB3	1	Late Campanian		83.5	70.6	9017	Campanian	-	Campanian	Campanian, Maastrichtian	Campanian, Maastrichtian	Dinosaur Park	Belly River
34313	col	-110.470001	49.119999	Gastropod Bay Site 4		GB4	1	Late Campanian		83.5	70.6	9017	Campanian	-	Campanian	Campanian, Maastrichtian	Campanian, Maastrichtian	Dinosaur Park	Belly River
34401	col	20.000000	78.000000	Agardh Bay			1	Triassic		252.17	201.3	9052	-	-	-	-	Olenekian, Anisian, Ladinian, Carnian, Norian, Rhaetian
34755	col	-96.355003	33.536999	Savoy rock pit		WPA, Work Project No. 15348, TMM 31051	1	Early Coniacian		89.3	85.8	71453	Coniacian	-	Coniacian	Coniacian, Santonian	Coniacian, Santonian	Ector Chalk	Austin
35262	col	6.373150	43.705021	Canjuers-Les Bessons quarry (micronatum biozone)		C. corallestris type site	1	Early Tithonian		150.8	145	9478	Tithonian	Tithonian	Tithonian	Tithonian	Tithonian
35286	col	-56.833332	-64.199997	SW corner, Seymour Island (Bed 2)	3125	Elasmosaur locality	1	Campanian	Maastrichtian	83.6	66	9685	Campanian	-	Campanian	Campanian, Maastrichtian	Campanian, Maastrichtian	Lopez de Bertodano
35333	col	-103.311699	43.412701	Conger Ranch			1	Early Campanian		83.5	70.6	9531	Campanian	-	Campanian	Campanian, Maastrichtian	Campanian, Maastrichtian	Pierre Shale	Montana	Gammon Ferruginous
35429	col	-102.699997	36.997223	Comanche National Grassland			2	Middle Cenomanian	Late Cenomanian	99.6	93.5	34831	Cenomanian	-	Cenomanian	Cenomanian, Turonian	Cenomanian, Turonian	Greenhorn Limestone	Colorado	Lincoln Limestone
35972	col	7.400000	43.750000	Cap d’Aggio-La Turbie		Aggiosaurus type; Cap d'Ail-La Turbie	1	Late Oxfordian		161.2	155.7	55039	Oxfordian	-	Oxfordian	Oxfordian, Kimmeridgian	Oxfordian, Kimmeridgian
36393	col	4.783333	47.500000	Saint-Seine-l'Abbaye (Côte-d'Or)		Seine l'Abbaye, Bourgogne, Burgandy, Cote-d'Or	1	Early Bathonian		167.7	164.7	9743	Bathonian	-	Bathonian	Bathonian, Callovian	Bathonian, Callovian	Dalle nacrée
36394	col	5.024444	47.339722	Talant (Côte-d'Or)		Burgandy, Bourgogne, Cote-d'Or	1	Late Bathonian		167.7	164.7	9743	Bathonian	-	Bathonian	Bathonian, Callovian	Bathonian, Callovian	Comblanchien
36448	col	9.266667	44.866669	Zavattarello			1	Santonian	Campanian	86.3	72.1	9764	Campanian	-	Campanian	Santonian, Campanian	Santonian, Campanian	Argille Varicolori
36451	col	5.024444	47.339722	Combe à la Serpent (Côte-d'Or)		Combe a la Serpent, Bourgogne, Burgandy, Cote-d'Or	1	Early Callovian		164.7	161.2	9743	Oxfordian	-	Oxfordian	Callovian, Oxfordian	Callovian, Oxfordian
36453	col	4.550000	47.849998	Etrochey Callovian vertebrate layer (Côte-d'Or)		Bourgogne, Burgandy, Cote-d'Or	1	Early Callovian		164.7	161.2	9743	Oxfordian	-	Oxfordian	Callovian, Oxfordian	Callovian, Oxfordian
36568	col	4.550000	47.849998	Etrochey Oxfordian vertebrate layer (Côte-d'Or)		Bourgogne, Burgandy, Cote-d'Or	5	Middle Oxfordian		161.2	155.7	9743	Oxfordian	-	Oxfordian	Oxfordian, Kimmeridgian	Oxfordian, Kimmeridgian
36581	col	0.200000	52.116699	Potton bonebed		Craterosaurus type	6	Early Aptian		125.45	122.46	9796	Aptian	-	Aptian	Barremian, Aptian	Barremian, Aptian	Woburn Sand	Lower Greensand	Potton Nodule Bed
36582	col	-0.133300	52.183300	Great Gransden brick pit		Cryptosaurus/Cryptodraco type	2	Late Oxfordian		161.2	155.7	9803	Oxfordian	-	Oxfordian	Oxfordian, Kimmeridgian	Oxfordian, Kimmeridgian	Ampthill Clay
36746	col	-98.000000	49.000000	Thornhill, Vermilion River Formation			1	Campanian		83.6	72.1	9799	Campanian	Campanian	Campanian	Campanian	Campanian	Vermilion River		Pembina
36754	col	-101.629997	53.750000	Pasquia Hills, Pierre Shale			1	Campanian		83.6	72.1	9799	Campanian	Campanian	Campanian	Campanian	Campanian	Pierre Shale
37180	col	117.000000	33.000000	Chensaurus chaoxianensis type locality		P45-H85-25, Majia-Shan	1	Spathian		251.3	247.2	9957	Olenekian	-	Olenekian	Olenekian	Olenekian
37181	col	117.000000	33.000000	50 km southwest of C. chaoxianensis type locality		Chensaurus, WCRAI 313	1	Spathian		251.3	247.2	9958	Olenekian	-	Olenekian	Olenekian	Olenekian
37596	col	72.245834	41.334442	Locality FTA-30, Sarykamyshsay, Naryn River, Fergana, near Tashkumyr		Tash-Kumyr, Tash-Komur, Tash-Komuer, Taskumyr	1	Callovian		166.1	163.5	41931	Callovian	Callovian	Callovian	Callovian	Callovian	Balabansai
37597	col	72.166664	41.250000	Locality FBX 7, Uurusay Valley, Naryn River, Fergana, near Tashkumyr			1	Callovian		166.1	163.5	10054	Callovian	Callovian	Callovian	Callovian	Callovian	Balabansai
37606	col	106.366997	27.857000	Jenhui			1	Middle Triassic		247.2	237	10056	Anisian	-	Anisian	Anisian, Ladinian	Anisian, Ladinian
38078	col	44.059200	48.625599	Bereslavka (K/T) (reworked)			1	Maastrichtian		72.1	66	10219	Maastrichtian	Maastrichtian	Maastrichtian	Maastrichtian	Maastrichtian
38537	col	143.402496	-38.781387	Dinosaur Cove West			1	Late Aptian	Early Albian	122.46	109	19908	Aptian	-	Aptian	Aptian, Albian	Aptian, Albian	Eumeralla	Otway
38538	col	145.670837	-38.674999	Eagle's Nest, Inverloch		Eagles Nest, Cape Patterson, Cape Paterson	1	Late Aptian		122.46	112.03	30574	Aptian	-	Aptian	Aptian, Albian	Aptian, Albian	Wonthaggi	Strzelecki
38542	col	143.404160	-36.698055	Slippery Rock, Dinosaur Cove		Slippery Rocks	1	Late Aptian	Early Albian	122.46	109	19908	Aptian	-	Aptian	Aptian, Albian	Aptian, Albian	Eumeralla	Otway
38639	col	11.450000	49.299999	South-Germany, Berg bei Neumarkt			3	Late Toarcian		180.1	175.6	10359	Toarcian	Toarcian	Toarcian	Toarcian	Toarcian
38671	col	31.915831	26.180559	Quft		Abydos	1	Campanian		83.6	72.1	10375	Campanian	Campanian	Campanian	Campanian	Campanian
38682	col	31.145000	16.695000	F 1/89, Wadi Abu Hashim			1	Campanian	Maastrichtian	83.6	66	39507	Campanian	-	Campanian	Campanian, Maastrichtian	Campanian, Maastrichtian	Wadi Milk
38815	col	27.583332	-32.983334	Needs Camp, Lower Quarry			1	Late Cretaceous		100.5	66	10498	-	-	-	-	Cenomanian, Turonian, Coniacian, Santonian, Campanian, Maastrichtian
39179	col	-110.747223	28.952778	Loc. 1B - JS-92-5/ JS-92-5A, Sierra Santa Teresa, section 7			1	Norian		228	208.5	10577	Norian	Norian	Norian	Norian	Norian
39763	col	10.083333	49.150002	Muschelkalk-Bonebed, Crailsheim			1	Middle Triassic		247.2	237	43878	Anisian	-	Anisian	Anisian, Ladinian	Anisian, Ladinian
40696	col	-6.150000	56.916698	Bed 2 (Hudson et. al. 1995)			1	Bathonian		168.3	166.1	10961	Bathonian	Bathonian	Bathonian	Bathonian	Bathonian	Lealt Shale	Great Estuarine	Kildonnan
41815	col	-3.350000	51.116669	Street, Somerset			2	Planorbis		201.3	196.5	11186	Sinemurian	-	Sinemurian	Hettangian, Sinemurian	Hettangian, Sinemurian
41817	col	9.100000	48.116669	Nusplingen quarry		Plant data in collection 24524	5	Late Kimmeridgian		155.7	150.8	11187	Kimmeridgian	-	Kimmeridgian	Kimmeridgian, Tithonian	Kimmeridgian, Tithonian	Nusplingen Limestone
42202	col	-2.933333	50.716667	Lyme Regis, Dorset			3	Semicostatum		196.5	189.6	11186	Sinemurian	-	Sinemurian	Sinemurian, Pliensbachian	Sinemurian, Pliensbachian
42332	col	-1.416667	51.849998	Stonesfield, Oxfordshire			1	Bathonian		168.3	166.1	11186	Bathonian	Bathonian	Bathonian	Bathonian	Bathonian	White Limestone	Great Oolite
42340	col	-1.200000	51.759998	Headington (Coral Rag Mb)			1	Middle Oxfordian		161.2	155.7	11186	Oxfordian	-	Oxfordian	Oxfordian, Kimmeridgian	Oxfordian, Kimmeridgian	Coralline Oolite		Coral Rag
45260	col	-111.480057	50.737049	RTMP BB 119		Turtle Pond, DPP, Bonebed 119, RTMP Quarry 159, U009	1	Late Campanian		83.5	70.6	15355	Campanian	-	Campanian	Campanian, Maastrichtian	Campanian, Maastrichtian	Dinosaur Park	Belly River
45559	col	-92.181664	79.391670	Expedition Fiord, Axel Heiberg			1	Turonian		93.9	89.8	11962	Turonian	Turonian	Turonian	Turonian	Turonian	Kanguk
45760	col	7.033990	52.261314	Gerdemann clay pit, Gronau			8	Middle Berriasian	Late Berriasian	145	140.2	12119	Berriasian	Berriasian	Berriasian	Berriasian	Berriasian	Bückeberg
45797	col	-83.707779	22.616390	Viñales			3	Middle Oxfordian	Late Oxfordian	161.2	155.7	12142	Oxfordian	-	Oxfordian	Oxfordian, Kimmeridgian	Oxfordian, Kimmeridgian	Jagua		Jagua Vieja
45880	col	0.157222	52.205555	Coldham Common, Barnwell			1	Late Albian		105.3	99.6	14179	Albian	-	Albian	Albian, Cenomanian	Albian, Cenomanian	West Melbury Marly Chalk	Chalk	Cambridge Greensand
45932	col	-1.745000	51.951668	New Park Quarry		Stow-on-the-Wold	2	Late Bathonian		167.7	164.7	12235	Bathonian	-	Bathonian	Bathonian, Callovian	Bathonian, Callovian	Chipping Norton Limestone	Great Oolite	Hook Norton
45959	col	-4.419000	33.450001	Tissenfelt		El Mers 2	1	Middle Bathonian	Late Bathonian	167.7	164.7	12258	Bathonian	-	Bathonian	Bathonian, Callovian	Bathonian, Callovian	El Mers
45962	col	-4.442000	33.466999	Tizi n'Juillerh		El Mers 5	1	Middle Bathonian	Late Bathonian	167.7	164.7	13647	Bathonian	-	Bathonian	Bathonian, Callovian	Bathonian, Callovian	El Mers
45966	col	-4.397000	33.430000	Oued Tamemecht		El Mers 13	1	Middle Bathonian	Late Bathonian	167.7	164.7	12258	Bathonian	-	Bathonian	Bathonian, Callovian	Bathonian, Callovian	El Mers
45967	col	-4.359000	33.436001	Tirardine		El Mers 14	1	Middle Bathonian	Late Bathonian	167.7	164.7	12258	Bathonian	-	Bathonian	Bathonian, Callovian	Bathonian, Callovian	El Mers
45968	col	-4.376000	33.415001	Bou Iferaoun		El Mers 15	1	Middle Bathonian	Late Bathonian	167.7	164.7	12258	Bathonian	-	Bathonian	Bathonian, Callovian	Bathonian, Callovian	El Mers
45969	col	-4.381000	33.415001	Bou Iferaoun		El Mers 16	1	Middle Bathonian	Late Bathonian	167.7	164.7	12258	Bathonian	-	Bathonian	Bathonian, Callovian	Bathonian, Callovian	El Mers
45970	col	-4.326000	33.479000	Tamguert r'Tane		El Mers 17	1	Middle Bathonian	Late Bathonian	167.7	164.7	12258	Bathonian	-	Bathonian	Bathonian, Callovian	Bathonian, Callovian	El Mers
45971	col	-4.461000	33.474998	Botane 2		El Mers 18	1	Middle Bathonian	Late Bathonian	167.7	164.7	12258	Bathonian	-	Bathonian	Bathonian, Callovian	Bathonian, Callovian	El Mers
45972	col	-4.450600	33.488998	Djmila		El Mers 19	1	Middle Bathonian	Late Bathonian	167.7	164.7	12258	Bathonian	-	Bathonian	Bathonian, Callovian	Bathonian, Callovian	El Mers
45973	col	-4.465000	33.479000	Botane		El Mers 20	1	Middle Bathonian	Late Bathonian	167.7	164.7	12258	Bathonian	-	Bathonian	Bathonian, Callovian	Bathonian, Callovian	El Mers
45974	col	-4.454000	33.422001	Darak		El Mers 21	1	Middle Bathonian	Late Bathonian	167.7	164.7	12258	Bathonian	-	Bathonian	Bathonian, Callovian	Bathonian, Callovian	El Mers
46617	col	-74.550003	40.116669	Gray farm, Hornerstown			1	Early Maastrichtian		70.6	66	779	Maastrichtian	Maastrichtian	Maastrichtian	Maastrichtian	Maastrichtian	Mount Laurel	Monmouth
47057	col	143.583328	-20.866667	Marathon Station, Flinders River (QM)			2	Late Albian		105.3	99.6	63423	Albian	-	Albian	Albian, Cenomanian	Albian, Cenomanian	Toolebuc	Rolling Downs
47362	col	-0.241701	52.552071	Fletton brick pit, Peterborough		Leeds	1	Middle Callovian		164.7	161.2	14154	Oxfordian	-	Oxfordian	Callovian, Oxfordian	Callovian, Oxfordian	Oxford Clay	Ancholme	Peterborough
47421	col	-1.795000	51.551666	Swindon Brick and Tile Company brick pit		Omosaurus/Dacentrurus type	2	Late Kimmeridgian		155.7	150.8	14124	Kimmeridgian	-	Kimmeridgian	Kimmeridgian, Tithonian	Kimmeridgian, Tithonian	Kimmeridge Clay		Lower
47789	col	-2.000000	51.413334	Great Western Railway cutting, Wootton Bassett (BMNH)			3	Kimmeridgian		157.3	152.1	14132	Kimmeridgian	Kimmeridgian	Kimmeridgian	Kimmeridgian	Kimmeridgian	Kimmeridge Clay
47802	col	7.733300	47.466702	Niederschönthal, Liestal			1	Sevatian		212	205.6	34082	Norian	-	Norian	Norian, Rhaetian	Norian, Rhaetian	Knollenmergel	Keuper
48125	col	114.833298	-28.733330	Bringo railway cutting (UWA)			2	Aalenian	Early Bajocian	174.1	168.4	12890	Aalenian	-	Aalenian	Aalenian, Bajocian	Aalenian, Bajocian	Colalura Sandstone	Champion Bay
48466	col	11.350000	49.533333	Altdorf, close to Nürnberg, 2. Laibsteinlage			1	Toarcian		182.7	174.1	12952	Toarcian	Toarcian	Toarcian	Toarcian	Toarcian
48614	col	7.588611	47.441666	Terrain à chailles of Grellingen, close to Basel			1	Late Jurassic		163.5	145	12970	-	-	-	Kimmeridgian, Tithonian	Oxfordian, Kimmeridgian, Tithonian
48722	col	17.600000	47.216702	Iharkút mine, Bakony mountains		Németbánya	1	Santonian		86.3	83.6	15353	Santonian	Santonian	Santonian	Santonian	Santonian	Csehbánya
48856	col	0.100000	49.516701	Cap de la Hève, Bléville			4	Early Kimmeridgian		155.7	150.8	30246	Kimmeridgian	-	Kimmeridgian	Kimmeridgian, Tithonian	Kimmeridgian, Tithonian	Marnes à Deltoideum delta
48861	col	-4.316700	41.083302	Armuña, Segovia			1	Late Campanian		83.5	70.6	30625	Campanian	-	Campanian	Campanian, Maastrichtian	Campanian, Maastrichtian	Vegas de Matute
48879	col	1.620082	50.748653	La Poterie, Wimille		Boulonnais, Boulogne-sur-mer	2	Tithonian		152.1	145	19135	Tithonian	Tithonian	Tithonian	Tithonian	Tithonian
48880	col	1.610207	50.769516	Tour de Croÿ, Wimereux		Boulonnais, Boulogne-sur-mer	2	Tithonian		152.1	145	18724	Tithonian	Tithonian	Tithonian	Tithonian	Tithonian
49334	col	-0.404763	49.187283	La Maladrerie quarry, Caen		Poekilopleuron type\r\n	1	Middle Bathonian		167.7	164.7	13170	Bathonian	-	Bathonian	Bathonian, Callovian	Bathonian, Callovian	Calcaire de Caen		Banc Royal
49339	col	0.233300	49.416698	Vaches Noires cliffs, near Honfleur			2	Late Callovian	Early Oxfordian	164.7	155.7	30114	Oxfordian	-	Oxfordian	Callovian, Oxfordian, Kimmeridgian	Callovian, Oxfordian, Kimmeridgian
49496	col	1.183300	51.083302	Copt Point, Folkestone			1	Early Cenomanian		99.6	93.5	13241	Cenomanian	-	Cenomanian	Cenomanian, Turonian	Cenomanian, Turonian	Lower Chalk
49557	col	-66.800835	-40.057777	Bajo de Santa Rosa locality (MACN)		Salitral de Santa Rosa, El Matuasto, "Cerro Bonaparte"	1	Late Campanian	Early Maastrichtian	83.5	66	13269	Campanian	-	Campanian	Campanian, Maastrichtian	Campanian, Maastrichtian	Allen	Malargüe	Lower
49653	col	7.377222	47.288612	Basse Montagne Quarry, Moutier			1	Early Kimmeridgian		155.7	150.8	30622	Kimmeridgian	-	Kimmeridgian	Kimmeridgian, Tithonian	Kimmeridgian, Tithonian	Reuchenette
49817	col	85.666664	46.099998	Wuerho, IVPP site 64043		Urho	1	Late Aptian	Albian	122.46	100.5	13379	Albian	-	Albian	Albian	Aptian, Albian	Lianmugin	Tugulu
49819	col	85.666664	46.099998	Wuerho, IVPP site 64045			2	Late Aptian	Albian	122.46	100.5	13385	Albian	-	Albian	Albian	Aptian, Albian	Lianmugin	Tugulu
51274	col	11.033333	49.750000	Profil Unterstürmig, Oberfranken, South Germany, III			1	Early Toarcian		183	182	13655	Toarcian	-	Toarcian	Pliensbachian, Toarcian	Pliensbachian, Toarcian
51501	col	7.666667	48.900002	Gundershoffener Klamm northwest of Haguenau			1	Late Toarcian	Aalenian	180.1	170.3	13696	Toarcian	-	Toarcian	Toarcian, Aalenian	Toarcian, Aalenian	Braunjura alpha & Braunjura beta	Braunjura
51518	col	4.733300	50.549999	Lonzée, Namur		Craspedodon type site, Huene 93	1	Santonian	Early Campanian	86.3	70.6	13701	Campanian	-	Campanian	Campanian	Santonian, Campanian, Maastrichtian	Glauconie de Lonzée
51583	col	-66.983299	-39.566700	Salina Trapalcó (MPCA)		Salinas de Trapalcó	1	Late Campanian	Maastrichtian	83.5	66	13712	Campanian	-	Campanian	Campanian, Maastrichtian	Campanian, Maastrichtian		Malargüe
51961	col	145.681107	-38.661110	Flat Rocks, Bunurong Marine Park		Inverloch, Dinosaur Dreaming	1	Late Aptian		122.46	112.03	63249	Aptian	-	Aptian	Aptian, Albian	Aptian, Albian	Wonthaggi	Strzelecki
51962	col	-56.716667	-64.266670	Seymour Island (MLP)			1	Late Maastrichtian		70.6	66	13870	Maastrichtian	Maastrichtian	Maastrichtian	Maastrichtian	Maastrichtian	López de Bertodano		KlB 9
52037	col	-107.054604	35.197899	Pence locality, NMMNH L-297		UNM locality V-602	1	Middle Santonian		85.8	83.5	13936	Santonian	-	Santonian	Santonian, Campanian	Santonian, Campanian	Point Lookout		Hosta
52084	col	-102.898003	43.667999	Red Shirt, Cheyenne River		L&W locality 39	1	Campanian		83.6	72.1	46254	Campanian	Campanian	Campanian	Campanian	Campanian	Pierre Shale
52258	col	-0.172222	51.086388	Tilgate Forest, Cuckfield			1	Late Valanginian		140.2	136.4	63769	Valanginian	-	Valanginian	Berriasian, Valanginian	Berriasian, Valanginian	Tunbridge Wells Sand	Wealden	Grinstead Clay
52504	col	-75.224075	39.739281	Mullica Hill			1	Late Campanian	Maastrichtian	83.5	66	43456	Campanian	-	Campanian	Campanian, Maastrichtian	Campanian, Maastrichtian	Navesink	Monmouth
52509	col	-1.301525	51.860950	Enslow Bridge (OUM)		Enstone, Gibraltar	2	Late Bathonian		167.7	164.7	62306	Bathonian	-	Bathonian	Bathonian, Callovian	Bathonian, Callovian	Forest Marble	Great Oolite
52546	col	-1.580000	51.908611	Sarsden, Chipping Norton		?Smith's Quarry	1	Early Bathonian		167.7	164.7	14142	Bathonian	-	Bathonian	Bathonian, Callovian	Bathonian, Callovian	Sharp's Hill	Great Oolite
52557	col	-1.994722	51.348888	Foxhangers, Devizes (BMNH)			3	Kimmeridgian	Tithonian	157.3	145	14142	Tithonian	-	Tithonian	Kimmeridgian, Tithonian	Kimmeridgian, Tithonian	Kimmeridge Clay
52568	col	0.732222	51.189999	Rockhill Quarry, Maidstone Iguanodon		Iguanodon Quarry, Rock Hill	2	Early Aptian		125.45	122.46	33239	Aptian	-	Aptian	Barremian, Aptian	Barremian, Aptian	Hythe	Lower Greensand
52577	col	0.509167	50.843056	Old Roar Quarry (BMNH)		St. Leonard's-on-Sea, Leonards	1	Early Valanginian		140.2	136.4	14137	Valanginian	-	Valanginian	Berriasian, Valanginian	Berriasian, Valanginian	Wadhurst Clay	Wealden
52633	col	0.000000	49.316669	Vaches Noires (BMNH)			2	Late Callovian		164.7	161.2	14142	Oxfordian	-	Oxfordian	Callovian, Oxfordian	Callovian, Oxfordian	Marnes de Dives
52649	col	0.545556	50.878334	Hollington Quarry (BMNH)		Little Ridge Quarry	1	Early Valanginian		140.2	136.4	14142	Valanginian	-	Valanginian	Berriasian, Valanginian	Berriasian, Valanginian	Wadhurst Clay	Wealden
52997	col	-103.522636	53.210037	Carrot River Bonebed		SMNH locality 63E03-001	4	Middle Cenomanian		99.6	93.5	14701	Cenomanian	-	Cenomanian	Cenomanian, Turonian	Cenomanian, Turonian	Belle Fourche	Colorado
53039	col	11.150000	48.933331	Workerszell, Eichstätt		Eichstatt	1	Early Tithonian		150.8	145	23683	Tithonian	Tithonian	Tithonian	Tithonian	Tithonian	Solnhofen
53524	col	-1.155833	51.717777	Garsington			1	Kimmeridgian		157.3	152.1	29200	Kimmeridgian	Kimmeridgian	Kimmeridgian	Kimmeridgian	Kimmeridgian	Portland Stone	Portland
53541	col	4.327100	48.244499	Mesnil-Saint-Père, 300 m east of mouth			1	Early Albian		112.03	109	14471	Albian	Albian	Albian	Albian	Albian
53674	col	4.950000	48.500000	Wassy quarry		Vasay	3	Late Hauterivian		136.4	130	45932	Valanginian	-	Valanginian	Valanginian, Hauterivian	Valanginian, Hauterivian	Calcaires à Spatangues
53833	col	-0.248813	52.540833	Hicks and Gardner No. 3 brick pit		Peterborough	4	Middle Callovian		164.7	161.2	14495	Oxfordian	-	Oxfordian	Callovian, Oxfordian	Callovian, Oxfordian	Oxford Clay	Ancholme	Peterborough
53947	col	6.151378	49.407627	Hettange		Hétange	1	Angulata		201.3	196.5	28567	Sinemurian	-	Sinemurian	Hettangian, Sinemurian	Hettangian, Sinemurian
53950	col	5.066700	48.866699	Bois de la Penthière, Louppy-le-Château		Huene 88, Sauvage	3	Early Albian		112.03	109	52651	Albian	Albian	Albian	Albian	Albian	La Penthiève Beds
53966	col	1.573869	50.706455	Portel, Boulogne		Boulonnais	1	Middle Tithonian		150.8	145	19135	Tithonian	Tithonian	Tithonian	Tithonian	Tithonian
53967	col	1.633300	50.766701	Mont Rouge, Wimille (UJ)		Boulonnais, Mont-Rouge, Boulogne-sur-mer	2	Tithonian		152.1	145	42894	Tithonian	Tithonian	Tithonian	Tithonian	Tithonian	Mont-Lambert
55309	col	114.166664	-27.666668	north of Kalbarri		Murchison House Station	2	Valanginian	Aptian	139.8	113	14798	-	-	-	Barremian	Valanginian, Hauterivian, Barremian, Aptian	Birdrong Sandstone	Barrow
55335	col	4.866700	49.333302	Grandpré, Ardennes		Huene 89, Sauvage	5	Early Albian		112.03	109	52651	Albian	Albian	Albian	Albian	Albian
55502	col	-73.566666	5.633333	Loma La Cabrera, WNW Villa de Leyva, Columbia			1	Late Barremian		130	125.45	14975	Barremian	-	Barremian	Hauterivian, Barremian	Hauterivian, Barremian	Paja
55986	col	-110.824997	35.733334	MNA Loc 262: Blue Point Ss Tongue			1	Middle Turonian		93.5	89.3	14403	Turonian	-	Turonian	Turonian, Coniacian	Turonian, Coniacian	Mancos Shale		upper shale
56365	col	-44.461399	-2.478100	Laje do Coringa, Ilha do Cajual			1	Late Albian	Early Cenomanian	105.3	93.5	15184	Cenomanian	-	Cenomanian	Albian, Cenomanian, Turonian	Albian, Cenomanian, Turonian	Alcântara	Itapecuru
56885	col	141.000000	-20.000000	St. Elmo structure - N of the Flinders Highway			1	Late Albian		105.3	99.6	15336	Albian	-	Albian	Albian, Cenomanian	Albian, Cenomanian	Toolebuc
56889	col	141.000000	-20.000000	Outcrop near Telemon station homestead, N of the Flinders Highway			1	Late Albian		105.3	99.6	15336	Albian	-	Albian	Albian, Cenomanian	Albian, Cenomanian	Toolebuc
57120	col	-3.247459	51.020405	Huntsman's Quarry			4	Middle Bathonian		167.7	164.7	10557	Bathonian	-	Bathonian	Bathonian, Callovian	Bathonian, Callovian	Cotswold Slate		Eyford
57124	col	-2.778860	50.707932	Watton Cliff (West Cliff), Dorset			1	Late Bathonian		167.7	164.7	31250	Bathonian	-	Bathonian	Bathonian, Callovian	Bathonian, Callovian	Forest Marble	Great Oolite
57140	col	-1.833333	51.900002	Eyford Hill Quarry			2	Middle Bathonian		167.7	164.7	10557	Bathonian	-	Bathonian	Bathonian, Callovian	Bathonian, Callovian	Cotswold Slate
57763	col	-96.905830	32.764168	Chalk Hill Road			1	Turonian		93.9	89.8	15530	Turonian	Turonian	Turonian	Turonian	Turonian	Eagle Ford		Arcadia Park
57915	col	-74.222504	40.313057	Big Brook (Navesink)			1	Maastrichtian		72.1	66	40648	Maastrichtian	Maastrichtian	Maastrichtian	Maastrichtian	Maastrichtian	Navesink	Monmouth
57919	col	-100.630096	46.086899	Fort Yates area			1	Maastrichtian		72.1	66	15577	Maastrichtian	Maastrichtian	Maastrichtian	Maastrichtian	Maastrichtian	Hell Creek	Montana
57958	col	-2.629478	51.602650	Rhaetic Bone Bed, Aust Cliff			3	Rhaetian		208.5	201.3	14071	Rhaetian	Rhaetian	Rhaetian	Rhaetian	Rhaetian	Westbury	Penarth
58095	col	-1.579380	51.646744	Wicklesham Pit, Faringdon		Farringdon	4	Late Aptian		122.46	112.03	55303	Aptian	-	Aptian	Aptian, Albian	Aptian, Albian	Faringdon Sand	Lower Greensand
58168	col	62.655315	42.117294	CBI-14, Dzharakuduk II		Dzarakuduk; Dzhara-Kuduk, Dzhirakuduk, Dzhyrakuduk, Kul’beke	1	Middle Turonian	Late Turonian	93.5	89.3	38131	Turonian	-	Turonian	Turonian, Coniacian	Turonian, Coniacian	Bissekty
58604	col	11.500000	48.916668	Echinodermata, Zandt, Plattenkalk, Solnhofen Area			1	Early Tithonian		150.8	145	16641	Tithonian	Tithonian	Tithonian	Tithonian	Tithonian	Solnhofen Platenkalk
59175	col	11.584697	48.918259	Stark Quarry, Schamhaupten			2	Late Kimmeridgian		155.7	150.8	27128	Kimmeridgian	-	Kimmeridgian	Kimmeridgian, Tithonian	Kimmeridgian, Tithonian	Painten
59357	col	-1.432222	51.851944	Stonesfield Slate quarries			1	Middle Bathonian		167.7	164.7	17007	Bathonian	-	Bathonian	Bathonian, Callovian	Bathonian, Callovian	Taynton Limestone	Great Oolite	Stonesfield Slates
59385	col	42.883331	49.650002	Polunino 2			3	Late Campanian		83.5	70.6	16510	Campanian	-	Campanian	Campanian, Maastrichtian	Campanian, Maastrichtian
59408	col	-0.651944	51.946388	Reach, Cambridge			2	Early Cenomanian		99.6	93.5	9804	Cenomanian	-	Cenomanian	Cenomanian, Turonian	Cenomanian, Turonian	Upper Greensand	Selborne
60168	col	13.210000	-8.170000	Iembe, Tadi			1	Coniacian		89.8	86.3	48111	Coniacian	Coniacian	Coniacian	Coniacian	Coniacian	Itombe		Tadi Beds
60285	col	35.650002	34.066666	en Nammoûra, upper quarry (unit 3b)		al Nammoûra, al Gabour, Aïn el Gârboûr	1	Early Cenomanian	Middle Cenomanian	99.6	93.5	17368	Cenomanian	-	Cenomanian	Cenomanian, Turonian	Cenomanian, Turonian
60599	col	32.700001	25.200001	Sciarauna-el-Ghibli			1	Late Campanian	Early Maastrichtian	83.5	66	17417	Campanian	-	Campanian	Campanian, Maastrichtian	Campanian, Maastrichtian	Duwi
60607	col	34.283054	26.100000	Kosseir-el-Khadim			1	Late Campanian	Early Maastrichtian	83.5	66	17417	Campanian	-	Campanian	Campanian, Maastrichtian	Campanian, Maastrichtian	Duwi
60608	col	34.099998	26.100000	Gebel Duwi			1	Late Campanian	Early Maastrichtian	83.5	66	17417	Campanian	-	Campanian	Campanian, Maastrichtian	Campanian, Maastrichtian	Duwi
60762	col	143.083328	-30.850000	White Cliffs (NSW)			5	Aptian		125	113	36385	Aptian	Aptian	Aptian	Aptian	Aptian	Wallumbilla		Doncaster
61327	col	0.424167	40.493332	Cantera del Mas de la Parreta 3		CMP-3, CMP-3b, CMP-3c	2	Early Aptian		125.45	122.46	17655	Aptian	-	Aptian	Barremian, Aptian	Barremian, Aptian	Arcillas de Morella
61565	col	5.033333	48.633331	Ancerville, Saint-Dizier region, Paris Basin, Meuse			1	Early Hauterivian		136.4	130	17753	Valanginian	-	Valanginian	Valanginian, Hauterivian	Valanginian, Hauterivian
62553	col	143.089172	-22.348333	AODL 127, Elliot Site (QM L1333)		Elliot/Mary sector, D31, Belmont, Winton	1	Late Cenomanian	Early Turonian	99.6	89.3	36633	Cenomanian	-	Cenomanian	Cenomanian, Turonian, Coniacian	Cenomanian, Turonian, Coniacian	Winton	Rolling Downs
63325	col	5.535000	45.066666	Fauge Dale, Villard-de-Lans, Isere			1	Late Aptian		122.46	112.03	18207	Aptian	-	Aptian	Aptian, Albian	Aptian, Albian
64878	col	-0.983333	45.933334	Ile Madame		Madame-Island	1	Cenomanian		100.5	93.9	18717	Cenomanian	Cenomanian	Cenomanian	Cenomanian	Cenomanian	B3/C1
65030	col	1.633300	50.766701	Auvringhen, Wimille		Boulonnais, Boulogne-sur-mer	3	Tithonian		152.1	145	42894	Tithonian	Tithonian	Tithonian	Tithonian	Tithonian	Mont-Lambert
65031	col	1.743249	50.884140	Hydrequent		Boulonnais, Boulogne-sur-mer	2	Bathonian		168.3	166.1	19135	Bathonian	Bathonian	Bathonian	Bathonian	Bathonian
65033	col	1.611667	50.769722	Moulin-Wibert		Mont Wibert, Boulonnais, Boulogne-sur-mer	4	Kimmeridgian		157.3	152.1	19135	Kimmeridgian	Kimmeridgian	Kimmeridgian	Kimmeridgian	Kimmeridgian
65034	col	1.589167	50.723331	Châtillon (Tith)		Boulogne	1	Tithonian		152.1	145	19135	Tithonian	Tithonian	Tithonian	Tithonian	Tithonian
66422	col	-0.233333	54.150002	Speeton Clay Fm, Bed D2D, Speeton, Yorkshire			1	Hauterivian		132.9	129.4	18982	Hauterivian	Hauterivian	Hauterivian	Hauterivian	Hauterivian	Speeton Clay		D
67107	col	1.589167	50.723331	Châtillon (Kimm)		Boulogne-sur-mer, Boulonnais	7	Late Kimmeridgian		155.7	150.8	19135	Kimmeridgian	-	Kimmeridgian	Kimmeridgian, Tithonian	Kimmeridgian, Tithonian
67133	col	5.931667	50.875278	Kunrade area (IRScNB Ubaghs collection)		Kunraed	1	Late Maastrichtian		70.6	66	47357	Maastrichtian	Maastrichtian	Maastrichtian	Maastrichtian	Maastrichtian	Kunrade
67698	col	8.756130	52.275200	Strömer Quarry, Wallücke		Steinbruch Strömer, Wallucke, Bergkirchen	9	Middle Callovian		164.7	161.2	19329	Oxfordian	-	Oxfordian	Callovian, Oxfordian	Callovian, Oxfordian	Ornatenton
67712	col	-39.733334	-7.183333	Santana do Cariri (general)			1	Early Albian		112.03	109	6053	Albian	Albian	Albian	Albian	Albian	Santana	Araripe	Romualdo
67973	col	-111.663612	37.082500	Big Water, Tropic Shale			1	Late Cenomanian	Middle Turonian	99.6	89.3	30326	Cenomanian	-	Cenomanian	Cenomanian, Turonian, Coniacian	Cenomanian, Turonian, Coniacian	Tropic Shale
68152	col	148.544022	-26.081762	Bymount, Surat (QM)		QM L380	1	Albian		113	100.5	19582	Albian	Albian	Albian	Albian	Albian	Griman Creek	Rolling Downs
68272	col	5.733333	44.266666	Rabassier near Barret-le-Bas			2	Early Valanginian		140.2	136.4	19644	Valanginian	-	Valanginian	Berriasian, Valanginian	Berriasian, Valanginian
68316	col	6.200000	48.683334	Place Thiers		Nancy	2	Early Toarcian		183	182	19652	Toarcian	-	Toarcian	Pliensbachian, Toarcian	Pliensbachian, Toarcian
68557	col	-69.750000	-37.000000	Quebrada Remoredo			1	Late Aalenian	Early Bajocian	175.6	168.4	19767	Aalenian	-	Aalenian	Toarcian, Aalenian, Bajocian	Toarcian, Aalenian, Bajocian	Los Molles
69150	col	-109.009720	48.026943	Suction Creek			1	Campanian		83.6	72.1	19785	Campanian	Campanian	Campanian	Campanian	Campanian	Judith River
69153	col	-108.936111	47.787498	Cow Creek			1	Campanian		83.6	72.1	19785	Campanian	Campanian	Campanian	Campanian	Campanian	Judith River
70458	col	5.900000	44.183331	Sisteron, Bevons (MNHN)		Genusaurus type	3	Middle Albian		109	105.3	23633	Albian	Albian	Albian	Albian	Albian	Marnes bleues
70550	col	-1.086602	46.054676	La Rochelle-Rochefort			1	Kimmeridgian		157.3	152.1	23673	Kimmeridgian	Kimmeridgian	Kimmeridgian	Kimmeridgian	Kimmeridgian
70996	col	-1.313611	51.735279	Chawley brick pit, Cumnor (e)			3	Late Kimmeridgian		155.7	150.8	23793	Kimmeridgian	-	Kimmeridgian	Kimmeridgian, Tithonian	Kimmeridgian, Tithonian	Kimmeridge Clay		Lower
70997	col	-1.313611	51.735279	Chawley brick pit, Cumnor (c)			1	Late Kimmeridgian		155.7	150.8	23793	Kimmeridgian	-	Kimmeridgian	Kimmeridgian, Tithonian	Kimmeridgian, Tithonian	Kimmeridge Clay		Lower
71401	col	-1.148400	52.750000	Barrow-on-Soar			1	Early Sinemurian		196.5	189.6	10404	Sinemurian	-	Sinemurian	Sinemurian, Pliensbachian	Sinemurian, Pliensbachian		Lias
71793	col	106.548340	29.735563	Tsochiehtze			1	Early Cretaceous		145	100.5	15531	-	-	-	-	Berriasian, Valanginian, Hauterivian, Barremian, Aptian, Albian	Tzeliuching
72029	col	-73.583336	5.633333	Loma de Monsalve, Boyaca			1	Barremian		129.4	125	24371	Barremian	Barremian	Barremian	Barremian	Barremian	Paja
72049	col	-69.500000	-36.299999	Catan Lil			1	Tithonian		152.1	145	24390	Tithonian	Tithonian	Tithonian	Tithonian	Tithonian	Vaca Muerta
72050	col	-69.800003	-37.299999	Pampa Tril (upper Tithonian levels)			2	Tithonian		152.1	145	24390	Tithonian	Tithonian	Tithonian	Tithonian	Tithonian	Vaca Muerta
72051	col	-69.800003	-37.299999	Pampa Tril (Berriasian levels)			1	Berriasian		145	139.8	24390	Berriasian	Berriasian	Berriasian	Berriasian	Berriasian	Vaca Muerta
72267	col	140.949997	37.166668	Tsurubo area, Iwaki City, Ashizawa Formation		Ammonite Center	1	Late Cretaceous		100.5	66	24482	-	-	-	-	Cenomanian, Turonian, Coniacian, Santonian, Campanian, Maastrichtian	Ashizawa	Futaba	Obisagawa
73863	col	-0.983333	45.750000	Cadeuil subunit B1, horizon B1a			1	Early Cenomanian		99.6	93.5	24782	Cenomanian	-	Cenomanian	Cenomanian, Turonian	Cenomanian, Turonian
74069	col	10.283333	48.549999	Sontheim an der Brenz, Swabian Alb			1	Late Kimmeridgian		155.7	150.8	24855	Kimmeridgian	-	Kimmeridgian	Kimmeridgian, Tithonian	Kimmeridgian, Tithonian
74334	col	14.498889	56.148888	Åsen (lower)		Asen	1	Early Campanian		83.5	70.6	24962	Campanian	-	Campanian	Campanian, Maastrichtian	Campanian, Maastrichtian
74835	col	-1.646641	51.979805	Oakham Quarry			1	Late Bathonian		167.7	164.7	25218	Bathonian	-	Bathonian	Bathonian, Callovian	Bathonian, Callovian	Chipping Norton Limestone	Great Oolite	Hook Norton
74916	col	0.380022	49.113899	Cordebugle, Lisieux			3	Late Oxfordian		161.2	155.7	25267	Oxfordian	-	Oxfordian	Oxfordian, Kimmeridgian	Oxfordian, Kimmeridgian	Sables de Glos
74931	col	-1.162497	51.752911	Shotover, Oxford (OUM)			5	Kimmeridgian	Early Tithonian	157.3	145	34651	Tithonian	-	Tithonian	Kimmeridgian, Tithonian	Kimmeridgian, Tithonian	Kimmeridge Clay
75030	col	-107.833336	50.500000	SMNH Locality 72K09-0005		Lake Diefenbaker	1	Middle Campanian	Late Campanian	83.5	70.6	25308	Campanian	-	Campanian	Campanian, Maastrichtian	Campanian, Maastrichtian	Judith River	Montana
75086	col	-117.532784	39.578609	New Pass (UCMP collection)			1	Illyrian		247.2	242	49358	Anisian	Anisian	Anisian	Anisian	Anisian
76610	col	-118.083000	38.487000	Ferguson Hill section, Unit 88, New York Canyon area			1	Rhaetian		208.5	201.3	25881	Rhaetian	Rhaetian	Rhaetian	Rhaetian	Rhaetian	Gabbs		Muller Canyon
76731	col	-104.412224	45.022778	Alzada		Alzadasaurus riggsi type locality	1	Late Cenomanian		99.6	93.5	37561	Cenomanian	-	Cenomanian	Cenomanian, Turonian	Cenomanian, Turonian	Belle Fourche	Colorado
76732	col	-120.690277	36.500000	LACM (CIT) 337		UCMP V77104	1	Maastrichtian		72.1	66	25965	Maastrichtian	Maastrichtian	Maastrichtian	Maastrichtian	Maastrichtian	Moreno	Chico	Tierra Loma
76733	col	-120.690277	36.500000	LACM (CIT) 346			1	Maastrichtian		72.1	66	25965	Maastrichtian	Maastrichtian	Maastrichtian	Maastrichtian	Maastrichtian	Moreno	Chico	Tierra Loma
76734	col	-120.690277	36.500000	LACM (CIT) 316			1	Maastrichtian		72.1	66	52135	Maastrichtian	Maastrichtian	Maastrichtian	Maastrichtian	Maastrichtian	Moreno	Chico	Tierra Loma
77058	col	-1.781000	51.550301	Town Gardens Quarry, Swindon		Great Quarry	1	Berriasian		145	139.8	47413	Berriasian	Berriasian	Berriasian	Berriasian	Berriasian		Purbeck
77179	col	150.300003	-25.816668	Kolane, near Wandoan			2	Pliensbachian	Toarcian	190.8	174.1	26120	Toarcian	-	Toarcian	Pliensbachian, Toarcian	Pliensbachian, Toarcian	Evergreen		Westgrove Ironstone
77233	col	-0.827955	45.967049	Les Renardières quarry, Tonnay-Charente (B1s)		Lussant	2	Early Cenomanian		99.6	93.5	45554	Cenomanian	-	Cenomanian	Cenomanian, Turonian	Cenomanian, Turonian
77248	col	-2.366667	51.383331	Bath area			1	Bathonian		168.3	166.1	26156	Bathonian	Bathonian	Bathonian	Bathonian	Bathonian		Great Oolite
77312	col	-104.174225	43.401726	Johnson Ranch, Redbird		T. bonneri type	1	Early Campanian	Middle Campanian	83.5	70.6	26171	Campanian	-	Campanian	Campanian, Maastrichtian	Campanian, Maastrichtian	Pierre Shale	Montana	Sharon Springs
77316	col	-103.296600	43.007500	Wallace Ranch		T. bonneri paratype	3	Early Campanian	Middle Campanian	83.5	70.6	36973	Campanian	-	Campanian	Campanian, Maastrichtian	Campanian, Maastrichtian	Pierre Shale	Montana	Sharon Springs
77321	col	-101.373848	39.013397	Elasmosaurus type, McAllaster Butte		McAllister Butte	1	Early Campanian	Middle Campanian	83.5	70.6	15622	Campanian	-	Campanian	Campanian, Maastrichtian	Campanian, Maastrichtian	Pierre Shale	Montana	Sharon Springs
77348	col	-104.222725	43.378460	Mule Creek, 15 miles west of Edgemont			1	Early Campanian		83.5	70.6	26172	Campanian	-	Campanian	Campanian, Maastrichtian	Campanian, Maastrichtian	Pierre Shale	Montana	Sharon Springs
77349	col	-96.955963	32.588623	Andy Anderson Farm, near Cedar Hill		Libonectes morgani type locality	1	Late Cenomanian	Early Turonian	99.6	89.3	37559	Cenomanian	-	Cenomanian	Cenomanian, Turonian, Coniacian	Cenomanian, Turonian, Coniacian	Britton	Eagle Ford
77350	col	-102.860008	37.563889	Thalassomedon type, Pritchett (DMNH)			1	Early Cenomanian		99.6	93.5	37561	Cenomanian	-	Cenomanian	Cenomanian, Turonian	Cenomanian, Turonian	Graneros Shale	Colorado
78929	col	-22.612040	70.595810	Vardeklöft, Cape Stewart			1	Early Jurassic		201.3	174.1	26522	-	-	-	Pliensbachian	Hettangian, Sinemurian, Pliensbachian, Toarcian
79363	col	-79.529167	34.064167	Burches Ferry (upper)		site 8	1	Late Campanian		83.5	70.6	26610	Campanian	-	Campanian	Campanian, Maastrichtian	Campanian, Maastrichtian	Donoho Creek	Black Creek
79651	col	-69.667503	-39.194443	Cerro Lotena			6	Early Tithonian		150.8	145	26761	Tithonian	Tithonian	Tithonian	Tithonian	Tithonian	Vaca Muerta
79652	col	-70.199997	-38.833328	Los Catutos			4	Early Tithonian		150.8	145	26761	Tithonian	Tithonian	Tithonian	Tithonian	Tithonian	Vaca Muerta		Las Catutos
80283	col	-98.199997	19.049999	Tlayua Formation		Tepexi; Tlayua Quarry	1	Albian		113	100.5	26979	Albian	Albian	Albian	Albian	Albian	Tlayua
80516	col	-2.464579	50.667980	Ridgeway Hill, railway cutting			2	Late Berriasian		145	140.2	31381	Berriasian	Berriasian	Berriasian	Berriasian	Berriasian	Ashdown	Wealden
81927	col	-87.196114	32.419724	Moore Brothers Farm			2	Santonian		86.3	83.6	27620	Santonian	Santonian	Santonian	Santonian	Santonian		Selma
81930	col	-87.669441	32.612499	Crawford Farm		Cedarville	1	Late Santonian	Early Campanian	85.8	70.6	786	Campanian	-	Campanian	Campanian	Santonian, Campanian, Maastrichtian	Mooreville Chalk	Selma
81931	col	-87.889999	32.840279	Landis Brown Farm & Banks Farm			1	Late Santonian	Early Campanian	85.8	70.6	786	Campanian	-	Campanian	Campanian	Santonian, Campanian, Maastrichtian	Mooreville Chalk	Selma
81932	col	-88.023056	32.756390	Hewlett Farm		Boligee	1	Late Santonian	Early Campanian	85.8	70.6	786	Campanian	-	Campanian	Campanian	Santonian, Campanian, Maastrichtian	Mooreville Chalk	Selma
81933	col	-88.042221	32.866669	Mount Hebron, SE			1	Late Santonian	Early Campanian	85.8	70.6	786	Campanian	-	Campanian	Campanian	Santonian, Campanian, Maastrichtian	Mooreville Chalk	Selma
81934	col	-88.128334	32.957779	West Greene, NW			3	Late Santonian	Early Campanian	85.8	70.6	786	Campanian	-	Campanian	Campanian	Santonian, Campanian, Maastrichtian	Mooreville Chalk	Selma
81935	col	-86.463608	32.320000	Burkville locality			1	Late Santonian	Early Campanian	85.8	70.6	786	Campanian	-	Campanian	Campanian	Santonian, Campanian, Maastrichtian	Mooreville Chalk	Selma
81972	col	-87.197220	32.418610	Harrell Station			1	Santonian	Maastrichtian	86.3	66	787	Campanian	-	Campanian	Campanian	Santonian, Campanian, Maastrichtian		Selma
82635	col	-88.084724	32.923332	RMM Loc. AGr-11, Old West Greene			1	Campanian		83.6	72.1	27814	Campanian	Campanian	Campanian	Campanian	Campanian	Mooreville Chalk	Selma
83331	col	-76.708336	38.963890	Belair Drive stream, Bowie			1	Maastrichtian		72.1	66	27982	Maastrichtian	Maastrichtian	Maastrichtian	Maastrichtian	Maastrichtian	Severn
83537	col	173.503906	-42.552799	O32/f9031 [Conway Siltstone]		S56/f31; GS9	4	Piripauan		85.8	83.5	28015	Santonian	-	Santonian	Santonian, Campanian	Santonian, Campanian	Conway Siltstone
83538	col	173.503906	-42.552799	O32/f9032 [Conway Siltstone]		S56/f32; GS10	1	Piripauan		85.8	83.5	28015	Santonian	-	Santonian	Santonian, Campanian	Santonian, Campanian	Conway Siltstone
85166	col	105.416664	25.900000	Guanling, Lower Xiaowa Formation fossil lagerstätte			3	Tuvalian		232	221.5	39730	Norian	-	Norian	Carnian, Norian	Carnian, Norian	Xiaowa		Lower
85237	col	150.916672	-26.933332	North-east Paddock of Warra Station			1	Albian		113	100.5	17470	Albian	Albian	Albian	Albian	Albian	Toolebuc	Rolling Downs
86016	col	-69.883331	-36.783329	Calmu-Co, NF4 (facies C)		FL4	1	Late Campanian	Early Maastrichtian	83.5	66	28583	Campanian	-	Campanian	Campanian, Maastrichtian	Campanian, Maastrichtian	Loncoche	Malargüe
86017	col	-69.883331	-36.783329	Calmu-Co, NF5 (facies C)		FL5	1	Late Campanian	Early Maastrichtian	83.5	66	28583	Campanian	-	Campanian	Campanian, Maastrichtian	Campanian, Maastrichtian	Loncoche	Malargüe
86332	col	45.026840	51.330513	Shirokii Karamysh 2 (bed 2)			2	Early Campanian		83.5	70.6	29086	Campanian	-	Campanian	Campanian, Maastrichtian	Campanian, Maastrichtian	Rybushka
86837	col	8.941389	45.907223	Val Porina (incl. tetto nuovo)		Valporina; Valle Porina; Miniera della Val Porina; Monte San Giorgio	1	Anisian	Ladinian	247.2	237	29226	Anisian	-	Anisian	Anisian, Ladinian	Anisian, Ladinian	Besano		Grenzbitumen-horizon
86975	col	1.183333	51.083332	Folkestone, Kent [Gault]			5	Albian		113	100.5	29264	Albian	Albian	Albian	Albian	Albian	Gault
87055	col	13.745000	45.816666	Komen		Comeno; Adriosaurus and Komensaurus type locality	1	Late Cenomanian		99.6	93.5	29292	Cenomanian	-	Cenomanian	Cenomanian, Turonian	Cenomanian, Turonian
87105	col	-111.656113	57.006668	Base Mine, Syncrude			2	Albian		113	100.5	29311	Albian	Albian	Albian	Albian	Albian	Clearwater		Wabiskaw
87146	col	141.556946	38.713612	Tatezaki			1	Olenekian		251.2	247.2	29337	Olenekian	Olenekian	Olenekian	Olenekian	Olenekian	Osawa	Inai
88034	col	-74.550003	40.116669	Hornerstown area (Hornerstown Fm.) (PROXY)			1	Late Maastrichtian		70.6	66	12243	Maastrichtian	Maastrichtian	Maastrichtian	Maastrichtian	Maastrichtian	Hornerstown	Rancocas
88049	col	104.471390	25.700001	Xinmin, Panxian County (IVPP)		Qianosuchus holotype site	1	Anisian		247.2	242	29581	Anisian	Anisian	Anisian	Anisian	Anisian	Guanling
88991	col	0.013864	45.579483	L'Amas Quarry (D)		Roullet—Saint-Estèphe, Angoulème	1	Late Cenomanian		99.6	93.5	29832	Cenomanian	-	Cenomanian	Cenomanian, Turonian	Cenomanian, Turonian
89071	col	-72.416664	10.483333	Rosarito Quarry			1	Aptian		125	113	31063	Aptian	Aptian	Aptian	Aptian	Aptian	Apón		Machiques
89120	col	10.166670	48.700001	Schnaitheim			3	Late Kimmeridgian		155.7	150.8	29299	Kimmeridgian	-	Kimmeridgian	Kimmeridgian, Tithonian	Kimmeridgian, Tithonian	Mergelstätten
89950	col	143.800003	-20.883329	Telemon lease, Dunluce Station		Mythunga camara and Platypterygius longmani types	2	Late Albian		105.3	99.6	30122	Albian	-	Albian	Albian, Cenomanian	Albian, Cenomanian	Toolebuc	Rolling Downs
89951	col	140.583328	-22.916668	13 km south Hamilton Hotel			2	Middle Albian	Late Albian	109	99.6	30123	Albian	-	Albian	Albian, Cenomanian	Albian, Cenomanian	Toolebuc	Rolling Downs
90327	col	-99.666664	37.283333	Near Dorsey Sandpit		North of Sitka	1	Late Albian		105.3	99.6	30336	Albian	-	Albian	Albian, Cenomanian	Albian, Cenomanian	Kiowa Shale
90337	col	-123.000000	56.083332	Flipper Quarry		Peace Reach; East of Indian Head; GSC locality C-176546	1	Norian		228	208.5	30337	Norian	Norian	Norian	Norian	Norian
90338	col	-111.416664	42.483334	Georgetown-Nounan Road		IMNH 79002	1	Smithian	Spathian	251.3	247.2	30338	Olenekian	-	Olenekian	Olenekian	Olenekian	Thaynes
90374	col	141.466660	38.516666	Ogatsu			1	Spathian		251.3	247.2	30360	Olenekian	-	Olenekian	Olenekian	Olenekian
90421	col	9.516667	48.633331	Holzmaden, Quarry 29 (=Steinbruch 29), Ohmden; Lias epsilon II, 4			1	Falciferum		183	182	38283	Toarcian	-	Toarcian	Pliensbachian, Toarcian	Pliensbachian, Toarcian	Posidonia Shale
90422	col	7.866667	47.366669	Unter Hauenstein, bed 1A			1	Late Pliensbachian		189.6	183	30379	Pliensbachian	Pliensbachian	Pliensbachian	Pliensbachian	Pliensbachian
90424	col	3.020556	43.940277	Tournemire			1	Late Toarcian		180.1	175.6	30380	Toarcian	Toarcian	Toarcian	Toarcian	Toarcian
90428	col	-2.816667	50.716667	Seatown			1	Early Pliensbachian		189.6	183	30382	Pliensbachian	Pliensbachian	Pliensbachian	Pliensbachian	Pliensbachian	Belemnite Marls
90433	col	12.116667	53.599998	Schwinz			1	Early Toarcian		183	182	30390	Toarcian	-	Toarcian	Pliensbachian, Toarcian	Pliensbachian, Toarcian
90434	col	14.716667	55.183334	Hasle, Bornholm, Hasle Formation			4	Early Pliensbachian		189.6	183	30391	Pliensbachian	Pliensbachian	Pliensbachian	Pliensbachian	Pliensbachian	Hasle
90435	col	-83.633331	22.616667	Sierra de Caiguanabo, near Vinales			1	Middle Oxfordian	Late Oxfordian	161.2	155.7	30393	Oxfordian	-	Oxfordian	Oxfordian, Kimmeridgian	Oxfordian, Kimmeridgian	Jagua		Jagua Vieja
90436	col	9.300000	45.833332	Monte Cornizzolo			1	Early Toarcian		183	182	30394	Toarcian	-	Toarcian	Pliensbachian, Toarcian	Pliensbachian, Toarcian	Calcare di Sogno
90448	col	-0.700000	54.533333	alum quarry, Kettleness		Whitby	4	Early Toarcian		183	182	30415	Toarcian	-	Toarcian	Pliensbachian, Toarcian	Pliensbachian, Toarcian	Whitby Mudstone
90458	col	-0.883333	54.549999	Loftus		Lofthouse	2	Early Toarcian		183	182	29537	Toarcian	-	Toarcian	Pliensbachian, Toarcian	Pliensbachian, Toarcian	Alum Shale
90459	col	-0.600000	54.483334	Whitby, marine reptiles			18	Falciferum	Bifrons	183	175.6	38373	Toarcian	-	Toarcian	Pliensbachian, Toarcian	Pliensbachian, Toarcian	Alum Shale
90460	col	-0.500000	54.400002	Ravenscar			1	Bifrons		182	175.6	30422	Toarcian	Toarcian	Toarcian	Toarcian	Toarcian	Whitby Mudstone		Alum Shale
90461	col	-0.533333	54.450001	Hawsker Bottoms			1	Early Toarcian		183	182	30422	Toarcian	-	Toarcian	Pliensbachian, Toarcian	Pliensbachian, Toarcian	Alum Shale
90462	col	-0.666667	54.500000	Sandsend			1	Early Toarcian		183	182	30422	Toarcian	-	Toarcian	Pliensbachian, Toarcian	Pliensbachian, Toarcian	Alum Shale		Main Alum Shales
90465	col	-97.216667	31.600000	Lake Waco Dam			1	Late Cenomanian		99.6	93.5	30427	Cenomanian	-	Cenomanian	Cenomanian, Turonian	Cenomanian, Turonian	Lake Waco
90466	col	-103.616669	29.166668	TMM 43072		East of Santa Elena Canyon	1	Middle Campanian		83.5	70.6	30428	Campanian	-	Campanian	Campanian, Maastrichtian	Campanian, Maastrichtian	Aguja		Rattlesnake Canyon
90467	col	-96.933334	32.583332	Little Creek			1	Coniacian	Campanian	89.8	72.1	30429	Campanian	-	Campanian	Santonian, Campanian	Coniacian, Santonian, Campanian	Austin Chalk
90876	col	5.516667	47.200001	Moissey			2	Rhaetian		208.5	201.3	30573	Rhaetian	Rhaetian	Rhaetian	Rhaetian	Rhaetian
90913	col	-83.699997	22.616667	Jagua Vieja		Vinales	1	Oxfordian		163.5	157.3	30590	Oxfordian	Oxfordian	Oxfordian	Oxfordian	Oxfordian	Jagua
91416	col	-73.055275	-36.611389	Las Tablas Bay		Quiriquina Island	2	Late Maastrichtian		70.6	66	30785	Maastrichtian	Maastrichtian	Maastrichtian	Maastrichtian	Maastrichtian	Quiriquina
91444	col	6.083333	49.500000	Dudelange (Aalensis zone)			1	Toarcian		182.7	174.1	30800	Toarcian	Toarcian	Toarcian	Toarcian	Toarcian
91448	col	-2.333333	50.750000	Burton Cliff, Dorset [Fullers Earth Fm]			2	Bathonian		168.3	166.1	30802	Bathonian	Bathonian	Bathonian	Bathonian	Bathonian	Fullers Earth
91449	col	-0.100000	51.849998	Watton Cliff, Dorset [Forest Marble Fm]			2	Bathonian		168.3	166.1	30802	Bathonian	Bathonian	Bathonian	Bathonian	Bathonian	Forest Marble
91586	col	9.616667	52.433334	Clay Pit, Engelbostel, Hannover			2	Early Hauterivian		136.4	130	30868	Valanginian	-	Valanginian	Valanginian, Hauterivian	Valanginian, Hauterivian
91587	col	9.525556	48.645557	Ohmden, Museum Hauff, epsilon II/4			1	Early Toarcian		183	182	30856	Toarcian	-	Toarcian	Pliensbachian, Toarcian	Pliensbachian, Toarcian	Posidonia Shale		Lias Epsilon II/4
91588	col	9.518056	48.633057	Holzmaden, Univ Löwen, epsilon II/3			5	Early Toarcian		183	182	30856	Toarcian	-	Toarcian	Pliensbachian, Toarcian	Pliensbachian, Toarcian	Posidonia Shale		Lias Epsilon II/3
91589	col	9.518056	48.633057	Holzmaden, NHM specimen, epsilon II/4?			6	Early Toarcian		183	182	30856	Toarcian	-	Toarcian	Pliensbachian, Toarcian	Pliensbachian, Toarcian	Posidonia Shale		Lias Epsilon II/4
91595	col	9.518056	48.633057	Hauff Quarry IX, Holzmaden, epsilon II/6			6	Early Toarcian		183	182	30856	Toarcian	-	Toarcian	Pliensbachian, Toarcian	Pliensbachian, Toarcian	Posidonia Shale		Lias Epsilon II/6
91635	col	9.066700	48.549999	Rhät bonebed, Bebenhausen			3	Rhaetian		208.5	201.3	24252	Rhaetian	Rhaetian	Rhaetian	Rhaetian	Rhaetian	Exter	Keuper
91659	col	9.525556	48.645557	Ohmden, epsilon II/6b			1	Early Toarcian		183	182	30856	Toarcian	-	Toarcian	Pliensbachian, Toarcian	Pliensbachian, Toarcian	Posidonia Shale		Lias Epsilon II/6b
91671	col	9.518056	48.633057	Holzmaden, G. Fischer quarry, epsilon II/1			3	Early Toarcian		183	182	30856	Toarcian	-	Toarcian	Pliensbachian, Toarcian	Pliensbachian, Toarcian	Posidonia Shale		Lias Epsilon II/1
91698	col	9.518056	48.633057	Holzmaden, epsilon II/6, Uppsala pterosaur			3	Early Toarcian		183	182	30912	Toarcian	-	Toarcian	Pliensbachian, Toarcian	Pliensbachian, Toarcian	Posidonia Shale		Lias Epsilon II/6
91700	col	8.792222	48.228058	Rohrbach Concrete, Dotternhausen			1	Early Toarcian		183	182	30912	Toarcian	-	Toarcian	Pliensbachian, Toarcian	Pliensbachian, Toarcian	Posidonia Shale		Lias Epsilon II
91989	col	-0.459722	52.679443	Belmesthorpe			2	Late Bathonian		167.7	164.7	15587	Bathonian	-	Bathonian	Bathonian, Callovian	Bathonian, Callovian	Great Oolite
91990	col	0.509501	50.899384	Black Horse Quarry, Tetham Hill		Battle	2	Early Valanginian		140.2	136.4	14071	Valanginian	-	Valanginian	Berriasian, Valanginian	Berriasian, Valanginian	Wadhurst Clay	Wealden
91991	col	-0.796329	54.134842	Malton			3	Late Oxfordian		161.2	155.7	14071	Oxfordian	-	Oxfordian	Oxfordian, Kimmeridgian	Oxfordian, Kimmeridgian	Coral Rag	Corallian
92050	col	-0.180000	52.564445	Kings Dyke Brick Pit		King`s Dyke pit	1	Middle Callovian		164.7	161.2	30893	Oxfordian	-	Oxfordian	Callovian, Oxfordian	Callovian, Oxfordian	Oxford Clay		Peterborough
92051	col	-0.206944	52.604443	Dogsthorpe brick pit (bed 10)		Shanks & McEwan Waste Services Ltd. Peterborough	3	Middle Callovian		164.7	161.2	47746	Oxfordian	-	Oxfordian	Callovian, Oxfordian	Callovian, Oxfordian	Oxford Clay	Ancholme	Peterborough
92052	col	-1.241667	51.750000	St Clements			1	Late Callovian		164.7	161.2	23773	Oxfordian	-	Oxfordian	Callovian, Oxfordian	Callovian, Oxfordian	Oxford Clay	Ancholme	Stewartby
92057	col	-0.149315	40.591087	Mas de Peteix		Morella	1	Early Aptian		125.45	122.46	55385	Aptian	-	Aptian	Barremian, Aptian	Barremian, Aptian	Arcillas de Morella
92096	col	-2.453889	50.608891	Weymouth Kimmeridge Clay Formation (non-specific locality data)			6	Kimmeridgian	Early Tithonian	157.3	145	30979	Tithonian	-	Tithonian	Kimmeridgian, Tithonian	Kimmeridgian, Tithonian	Kimmeridge Clay	Ancholme
92109	col	6.305556	48.640278	Varangéville			1	Rhaetian		208.5	201.3	32012	Rhaetian	Rhaetian	Rhaetian	Rhaetian	Rhaetian
92122	col	-70.199997	-38.816666	El Ministerio Quarry, Los Catutos			1	Middle Tithonian	Late Tithonian	150.8	145	31031	Tithonian	Tithonian	Tithonian	Tithonian	Tithonian	Vaca Muerta		Los Catutos
92144	col	1.633333	50.750000	Montrouge 2 (upper)			2	Late Tithonian	Early Berriasian	150.8	140.2	31034	Tithonian	-	Tithonian	Tithonian, Berriasian	Tithonian, Berriasian
92145	col	1.616667	50.766666	La Rochette		Boulonnais	1	Late Tithonian	Early Berriasian	150.8	140.2	31034	Tithonian	-	Tithonian	Tithonian, Berriasian	Tithonian, Berriasian
92236	col	-120.144897	43.273102	Nelson Creek		Pteranodon oregonensis holotype site	1	Albian		113	100.5	14574	Albian	Albian	Albian	Albian	Albian	Hudspeth
92329	col	44.933300	52.466702	Malaya Serdoba			2	Early Campanian		83.5	70.6	56201	Campanian	-	Campanian	Campanian, Maastrichtian	Campanian, Maastrichtian	Rybushka
92399	col	44.736389	50.880833	Melovatka 3			3	Middle Cenomanian		99.6	93.5	31143	Cenomanian	-	Cenomanian	Cenomanian, Turonian	Cenomanian, Turonian	Melovatka
92401	col	40.103889	50.460556	Shkurlat Quarry, Pavlovsk			1	Cenomanian		100.5	93.9	31144	Cenomanian	Cenomanian	Cenomanian	Cenomanian	Cenomanian
92402	col	37.575832	51.271667	Lebedi Quarry, Gubkin		Stoilen	1	Albian	Cenomanian	113	93.9	41769	Albian	-	Albian	Albian	Albian, Cenomanian
92403	col	46.033333	51.533333	Sinen'kie			2	Early Cenomanian		99.6	93.5	31144	Cenomanian	-	Cenomanian	Cenomanian, Turonian	Cenomanian, Turonian
92417	col	47.333332	52.516666	Gora Lysaya		Proletarsky, Proletarskii	2	Cenomanian		100.5	93.9	30958	Cenomanian	Cenomanian	Cenomanian	Cenomanian	Cenomanian
92418	col	44.299999	49.633331	Solodcha			1	Late Cenomanian		99.6	93.5	31142	Cenomanian	-	Cenomanian	Cenomanian, Turonian	Cenomanian, Turonian
92420	col	42.549999	52.700001	Kobyaki			2	Albian	Cenomanian	113	93.9	30958	Albian	-	Albian	Albian	Albian, Cenomanian
92426	col	0.493889	51.328335	Culand Pits, Burham			3	Cenomanian	Turonian	100.5	89.8	31159	Cenomanian	-	Cenomanian	Cenomanian, Turonian	Cenomanian, Turonian		Chalk
92427	col	0.027778	50.863056	Southerham Grey Pit, Lewes		Sotheram, Southeram	6	Cenomanian	Turonian	100.5	89.8	64387	Cenomanian	-	Cenomanian	Cenomanian, Turonian	Cenomanian, Turonian		Chalk
92695	col	-2.800300	50.717701	Thorncombe Beacon			1	Pliensbachian		190.8	182.7	31241	Pliensbachian	Pliensbachian	Pliensbachian	Pliensbachian	Pliensbachian	Dyrham	Lias	Eype Clay
92916	col	-1.950000	50.599998	Swanage (general)			1	Berriasian		145	139.8	39180	Berriasian	Berriasian	Berriasian	Berriasian	Berriasian		Purbeck
93105	col	-1.788660	51.551548	Okus Quarry, Swindon			3	Tithonian		152.1	145	31457	Tithonian	Tithonian	Tithonian	Tithonian	Tithonian	Portland Stone	Portland
93225	col	-100.916664	38.766666	Twin Butte Creek		Pteranodon harpyia holotype	1	Late Santonian	Early Campanian	85.8	70.6	15645	Campanian	-	Campanian	Campanian	Santonian, Campanian, Maastrichtian	Niobrara	Colorado	Smoky Hill Chalk
94210	col	0.133333	52.200001	Cambridge Greensand [non-specific locality data]			11	Late Albian		105.3	99.6	32019	Albian	-	Albian	Albian, Cenomanian	Albian, Cenomanian	West Melbury Marly Chalk	Chalk	Cambridge Greensand
94253	col	-0.155000	52.040279	Ashwell (reworked)			3	Late Albian		105.3	99.6	14179	Albian	-	Albian	Albian, Cenomanian	Albian, Cenomanian	West Melbury Marly Chalk	Chalk	Cambridge Greensand
94264	col	0.186111	52.240276	Horningsea			2	Late Albian		105.3	99.6	14179	Albian	-	Albian	Albian, Cenomanian	Albian, Cenomanian	West Melbury Marly Chalk	Chalk	Cambridge Greensand
94265	col	6.866667	51.416668	Steinbruch Rauen, Kassenberg Quarry, Mülheim/Ruhr			1	Cenomanian		100.5	93.9	30543	Cenomanian	Cenomanian	Cenomanian	Cenomanian	Cenomanian
94490	col	-116.949997	60.016666	Hay River			3	Albian		113	100.5	32138	Albian	Albian	Albian	Albian	Albian	Loon River
94532	col	0.969167	44.498055	Fumel			6	Late Kimmeridgian		155.7	150.8	46679	Kimmeridgian	-	Kimmeridgian	Kimmeridgian, Tithonian	Kimmeridgian, Tithonian
94534	col	1.615278	50.724998	Boulogne-sur-Mer (general)		Boulonnais	6	Late Kimmeridgian		155.7	150.8	32159	Kimmeridgian	-	Kimmeridgian	Kimmeridgian, Tithonian	Kimmeridgian, Tithonian	Argiles de Châtillon
94538	col	-98.916664	39.000000	NW Russell County (FHSM)			2	Middle Cenomanian		99.6	93.5	32160	Cenomanian	-	Cenomanian	Cenomanian, Turonian	Cenomanian, Turonian	Greenhorn Limestone	Colorado	Lincoln Limestone
94549	col	1.316667	44.500000	Crayssac quarries			1	Early Tithonian		150.8	145	47183	Tithonian	Tithonian	Tithonian	Tithonian	Tithonian	Cazals
94551	col	9.766667	49.966667	Karlstadt/Main		Karlstadt am Main	1	Anisian		247.2	242	32169	Anisian	Anisian	Anisian	Anisian	Anisian		Muschelkalk
94632	col	-121.533333	39.616669	Granite Bay, SC1571		Butte County pterosaurs and birds, Swan Lake	1	Campanian		83.6	72.1	32228	Campanian	Campanian	Campanian	Campanian	Campanian	Chico
94652	col	-100.699997	38.716667	Hell's Bar		KU-GOV-42	1	Santonian		86.3	83.6	32233	Santonian	Santonian	Santonian	Santonian	Santonian	Niobrara	Colorado
94679	col	142.833328	42.150002	Obata locality 1, Loc. 357p			1	Early Campanian		83.5	70.6	32250	Campanian	-	Campanian	Campanian, Maastrichtian	Campanian, Maastrichtian
94682	col	141.833328	43.166668	Obata locality 4a, Loc. IK-MK20			1	Early Santonian		85.8	83.5	32250	Santonian	-	Santonian	Santonian, Campanian	Santonian, Campanian
94683	col	141.833328	43.166668	Obata locality 4b			1	Early Santonian		85.8	83.5	32250	Santonian	-	Santonian	Santonian, Campanian	Santonian, Campanian
94684	col	141.833328	43.166668	Obata locality 5, loc. IK 1040			1	Late Cenomanian		99.6	93.5	32250	Cenomanian	-	Cenomanian	Cenomanian, Turonian	Cenomanian, Turonian
94685	col	141.833328	43.166668	Obata locality 6, loc. IK 3013h			1	Late Turonian		93.5	89.3	32250	Turonian	-	Turonian	Turonian, Coniacian	Turonian, Coniacian
94686	col	142.000000	44.000000	Obata locality 7			1	Late Turonian		93.5	89.3	32250	Turonian	-	Turonian	Turonian, Coniacian	Turonian, Coniacian
94687	col	142.000000	44.000000	Obata locality 8, loc, ob. 0010 3p			1	Turonian		93.9	89.8	32250	Turonian	Turonian	Turonian	Turonian	Turonian
95087	col	9.250000	42.383331	Tongrube Sachsenhagen			1	Late Berriasian	Valanginian	145	132.9	32382	Valanginian	-	Valanginian	Berriasian, Valanginian	Berriasian, Valanginian
96060	col	4.720278	49.773609	La Croisette, Charleville-Mézières			1	Early Toarcian		183	182	32603	Toarcian	-	Toarcian	Pliensbachian, Toarcian	Pliensbachian, Toarcian	Marne de Flize
96099	col	-66.711388	-40.021942	Garcia I			1	Middle Campanian	Early Maastrichtian	83.5	66	32611	Campanian	-	Campanian	Campanian, Maastrichtian	Campanian, Maastrichtian	Allen		Middle
96100	col	-66.719719	-40.020557	Garcia II			1	Middle Campanian	Early Maastrichtian	83.5	66	32611	Campanian	-	Campanian	Campanian, Maastrichtian	Campanian, Maastrichtian	Allen		Middle
96111	col	-66.748611	-39.753613	Cerro Laguna Trapalco		Co. Laguna Trapalco	1	Middle Campanian	Early Maastrichtian	83.5	66	32611	Campanian	-	Campanian	Campanian, Maastrichtian	Campanian, Maastrichtian	Allen		Middle
96604	col	-2.733333	51.116669	Cree's Quarry, Street (bed 31)			1	Rhaetian	Hettangian	208.5	199.3	32796	Rhaetian	-	Rhaetian	Rhaetian, Hettangian	Rhaetian, Hettangian	White Lias	Penarth
96605	col	-2.733333	51.116669	Cree's Quarry, Street (bed 30)			1	Rhaetian	Hettangian	208.5	199.3	32796	Rhaetian	-	Rhaetian	Rhaetian, Hettangian	Rhaetian, Hettangian	White Lias	Penarth
96606	col	-2.733333	51.116669	Cree's Quarry, Street (bed 24)			2	Rhaetian	Hettangian	208.5	199.3	32796	Rhaetian	-	Rhaetian	Rhaetian, Hettangian	Rhaetian, Hettangian	White Lias	Penarth
96607	col	-2.733333	51.116669	Cree's Quarry, Street (bed 22)			2	Rhaetian	Hettangian	208.5	199.3	32796	Rhaetian	-	Rhaetian	Rhaetian, Hettangian	Rhaetian, Hettangian	White Lias	Penarth
96608	col	-2.733333	51.116669	Cree's Quarry, Street (bed 14)			2	Rhaetian	Hettangian	208.5	199.3	32796	Rhaetian	-	Rhaetian	Rhaetian, Hettangian	Rhaetian, Hettangian	White Lias	Penarth
96609	col	-2.733333	51.116669	Cree's Quarry, Street (bed 7)			1	Rhaetian	Hettangian	208.5	199.3	32796	Rhaetian	-	Rhaetian	Rhaetian, Hettangian	Rhaetian, Hettangian	White Lias	Penarth
96611	col	-2.733333	51.116669	Cree's Quarry, Street (bed 3)			1	Rhaetian	Hettangian	208.5	199.3	32796	Rhaetian	-	Rhaetian	Rhaetian, Hettangian	Rhaetian, Hettangian	White Lias	Penarth
96612	col	-1.750000	52.216667	Greaves and Kershaw's Quarry, Wilmcote (bed 21)			1	Rhaetian		208.5	201.3	32796	Rhaetian	Rhaetian	Rhaetian	Rhaetian	Rhaetian	Westbury	Penarth
96616	col	-2.226111	51.930000	Wainlode Cliff bonebed			1	Rhaetian		208.5	201.3	36223	Rhaetian	Rhaetian	Rhaetian	Rhaetian	Rhaetian	Westbury	Penarth
96617	col	-2.413017	51.815845	Garden Cliff (Bone Bed)		Westbury-on-Severn, Golden Cliff	2	Rhaetian		208.5	201.3	32796	Rhaetian	Rhaetian	Rhaetian	Rhaetian	Rhaetian	Westbury	Penarth
96621	col	0.442550	50.859379	Pevensey Pit, Ashdown Brickworks (Conglomerate Bed)			2	Late Valanginian		140.2	136.4	32811	Valanginian	-	Valanginian	Berriasian, Valanginian	Berriasian, Valanginian	Tunbridge Wells Sand	Wealden	Lower
96679	col	-108.050003	44.566666	Greybull			2	Oxfordian		163.5	157.3	32894	Oxfordian	Oxfordian	Oxfordian	Oxfordian	Oxfordian	Sundance		Upper
96680	col	-113.500000	76.151108	Cape Grassy, Melville Island ichthyosaur			1	Oxfordian	Kimmeridgian	163.5	152.1	42394	Oxfordian	-	Oxfordian	Oxfordian, Kimmeridgian	Oxfordian, Kimmeridgian	Ringnes
96690	col	-107.766670	43.549999	Shell			2	Early Oxfordian		161.2	155.7	32950	Oxfordian	-	Oxfordian	Oxfordian, Kimmeridgian	Oxfordian, Kimmeridgian	Sundance		Upper
97635	col	-107.590630	42.838570	Dutton Creek Basin			1	Late Callovian	Early Oxfordian	164.7	155.7	33338	Oxfordian	-	Oxfordian	Callovian, Oxfordian, Kimmeridgian	Callovian, Oxfordian, Kimmeridgian	Sundance		Redwater Shale
97696	col	104.905556	25.518888	Yangjuan, Hill South(S4), Bed 89			1	Pelsonian		247.2	242	33377	Anisian	Anisian	Anisian	Anisian	Anisian
97697	col	-5.350000	43.533333	Santa Mera cliffs			1	Pliensbachian		190.8	182.7	33378	Pliensbachian	Pliensbachian	Pliensbachian	Pliensbachian	Pliensbachian	Rodiles		Santa Mera
97713	col	105.199997	25.816668	Wolonggang			2	Carnian		237	228	33393	Carnian	Carnian	Carnian	Carnian	Carnian	Wayao		Falang
97756	col	147.978882	-29.426945	Lightning Ridge (General area)			1	Early Cenomanian		99.6	93.5	63423	Cenomanian	-	Cenomanian	Cenomanian, Turonian	Cenomanian, Turonian	Griman Creek	Rolling Downs	Wallangulla Sandstone
97758	col	143.500000	-38.849998	Cumberland River			1	Aptian	Albian	125	100.5	34284	Albian	-	Albian	Albian	Aptian, Albian	Eumeralla	Otway
97763	col	142.666672	-20.716667	Yambore Creek, near Maxwelton			1	Late Albian	Cenomanian	105.3	93.9	33420	Cenomanian	-	Cenomanian	Albian, Cenomanian	Albian, Cenomanian	Toolebuc	Rolling Downs
97807	col	-71.900002	-47.700001	Cerro Belgrano		Myobradypterygius hauthali type	1	Barremian		129.4	125	59610	Barremian	Barremian	Barremian	Barremian	Barremian	Rio Belgrano
97812	col	173.283340	-42.849998	Jed River, Gore Bay			1	Middle Campanian		83.5	70.6	33800	Campanian	-	Campanian	Campanian, Maastrichtian	Campanian, Maastrichtian	Conway
97843	col	-123.015282	57.263611	Sikanni Chief River			3	Alaunian		215.56	212	33808	Norian	Norian	Norian	Norian	Norian	Pardonet
97844	col	-3.333333	51.183334	Watchet, pre-planorbis beds			1	Early Hettangian		201.3	196.5	33809	Sinemurian	-	Sinemurian	Hettangian, Sinemurian	Hettangian, Sinemurian	Blue Lias	Lias
97856	col	13.060000	47.666668	Dürrnberg mountain			1	Ladinian		242	237	33825	Ladinian	Ladinian	Ladinian	Ladinian	Ladinian	Lercheck Limestone	Hallstatt Facies
97871	col	0.033889	49.343334	Foreshore, Bénerville-sur-Mer			1	Late Callovian		164.7	161.2	33830	Oxfordian	-	Oxfordian	Callovian, Oxfordian	Callovian, Oxfordian	Marnes de Dives
97872	col	-70.000000	-42.666668	Cañadón del Loro			1	Late Maastrichtian		70.6	66	33831	Maastrichtian	Maastrichtian	Maastrichtian	Maastrichtian	Maastrichtian	Paso del Sapo		Lefipan
97873	col	107.266670	26.633333	XinpuXiang			1	Carnian		237	228	33833	Carnian	Carnian	Carnian	Carnian	Carnian	Xiaowa
97885	col	-108.766670	45.400002	Edgar			1	Late Albian		105.3	99.6	33835	Albian	-	Albian	Albian, Cenomanian	Albian, Cenomanian	Thermopolis Shale		Shell Creek
97907	col	-2.950000	50.716667	Pathologic Plesiosaur Site			1	Sinemurian		199.3	190.8	33842	Sinemurian	Sinemurian	Sinemurian	Sinemurian	Sinemurian	Lias
97913	col	-83.750000	22.633333	Jagua near Vinales			1	Oxfordian		163.5	157.3	33847	Oxfordian	Oxfordian	Oxfordian	Oxfordian	Oxfordian	Jagua
97946	col	104.327904	24.779699	Dawazi, upper vertebrate horizon (=Member 2), Luoping County		Da'aozi, Daaozi	1	Pelsonian		247.2	242	33858	Anisian	Anisian	Anisian	Anisian	Anisian	Guanling		Upper
98009	col	44.383331	-23.200001	Ankilivalo			2	Tithonian		152.1	145	33885	Tithonian	Tithonian	Tithonian	Tithonian	Tithonian
98011	col	-117.566666	40.033333	Muller Canyon			1	Illyrian		247.2	242	33891	Anisian	Anisian	Anisian	Anisian	Anisian	Favret	Star Peak	Fossil Hill
98014	col	-2.133333	50.616669	Kimmeridge Bay Ichthyosaur			1	Kimmeridgian		157.3	152.1	33892	Kimmeridgian	Kimmeridgian	Kimmeridgian	Kimmeridgian	Kimmeridgian	Kimmeridge Clay
98103	col	-2.900000	50.732498	Black Ven ichthyosaur			1	Sinemurian		199.3	190.8	33904	Sinemurian	Sinemurian	Sinemurian	Sinemurian	Sinemurian
98104	col	8.940556	45.911945	Cava Tre Fontane, Tessin collection, Monte San Giorgio			1	Illyrian		247.2	242	33922	Anisian	Anisian	Anisian	Anisian	Anisian	Besano		Grenzbitumenzone
98150	col	-2.733333	51.116669	Near Street, Somerset			2	Hettangian	Pliensbachian	201.3	182.7	33929	-	-	-	Sinemurian, Pliensbachian	Hettangian, Sinemurian, Pliensbachian
98151	col	-1.150000	52.750000	Near Barrow-On-Soar, Leicestershire			3	Hettangian	Pliensbachian	201.3	182.7	33929	-	-	-	Sinemurian, Pliensbachian	Hettangian, Sinemurian, Pliensbachian
98152	col	-2.966667	50.716667	Pinhay Bay			1	Sinemurian		199.3	190.8	33929	Sinemurian	Sinemurian	Sinemurian	Sinemurian	Sinemurian
98389	col	-83.500000	22.766666	Hoyo de la Sierra			1	Middle Oxfordian		161.2	155.7	33991	Oxfordian	-	Oxfordian	Oxfordian, Kimmeridgian	Oxfordian, Kimmeridgian	Jagua		Jagua Vieja
98396	col	-5.843611	43.342777	La Cabana/El Toral sand quarries			3	Middle Cenomanian	Late Cenomanian	99.6	93.5	33992	Cenomanian	-	Cenomanian	Cenomanian, Turonian	Cenomanian, Turonian	La Cabana
98447	col	-2.500000	50.616669	Brick-field near Montevideo House, Chickerell			1	Callovian	Oxfordian	166.1	157.3	33993	Oxfordian	-	Oxfordian	Callovian, Oxfordian	Callovian, Oxfordian	Oxford Clay	Ancholme
98448	col	-0.246712	52.551422	Hicks and Gardner No. 2 brick pit, Fletton		Woodston Lodge, Peterborough	1	Callovian		166.1	163.5	46171	Callovian	Callovian	Callovian	Callovian	Callovian	Oxford Clay
98477	col	-2.066667	50.583332	Endcombe Bay		Egmont Bay	2	Early Tithonian		150.8	145	33993	Tithonian	Tithonian	Tithonian	Tithonian	Tithonian	Kimmeridge Clay	Ancholme
98478	col	-1.179167	51.745834	Shotover Hill, Kimmeridge Clay		D	5	Tithonian		152.1	145	23773	Tithonian	Tithonian	Tithonian	Tithonian	Tithonian	Kimmeridge Clay
98783	col	106.000000	29.000000	Bishan County plesiosaur			1	Toarcian		182.7	174.1	34052	Toarcian	Toarcian	Toarcian	Toarcian	Toarcian	Ziliujing		Dongyuemiao
98785	col	106.466667	29.000000	Chengjiang Commune plesiosaur			1	Middle Jurassic		174.1	163.5	34053	-	-	-	Aalenian, Bajocian, Bathonian, Callovian	Aalenian, Bajocian, Bathonian, Callovian
98848	col	141.683334	44.066666	Loc. R4701		Obira area, northwestern Hokkaido	1	Early Santonian		85.8	83.5	34058	Santonian	-	Santonian	Santonian, Campanian	Santonian, Campanian
98849	col	141.683334	44.049999	Nanbu-no-sawa			1	Turonian		93.9	89.8	34058	Turonian	Turonian	Turonian	Turonian	Turonian
98850	col	140.968063	37.168056	Ohisa River (Futabasaurus type locality)			1	Early Santonian		85.8	83.5	34060	Santonian	-	Santonian	Santonian, Campanian	Santonian, Campanian	Tamayama	Futaba	Irimazawa
98907	col	104.745003	25.132999	Wusha, Xingyi (IVPP collection)			1	Longobardian		242	235	34071	Ladinian	-	Ladinian	Ladinian, Carnian	Ladinian, Carnian	Falang		Zhuganpo
98908	col	105.616669	25.866667	Xinpu Ichthyosaur locality			2	Carnian		237	228	34073	Carnian	Carnian	Carnian	Carnian	Carnian	Xiaowa
98972	col	-88.416664	33.483334	Columbus		Platecarpus type	1	Late Santonian	Early Campanian	85.8	70.6	53137	Campanian	-	Campanian	Campanian	Santonian, Campanian, Maastrichtian	Eutaw		Tombigbee Sand
99161	col	150.366669	-23.633333	Mount Morgan marine reptiles		Mt. Morgan	1	Late Jurassic	Early Cretaceous	163.5	100.5	34103	-	-	-	-	Oxfordian, Kimmeridgian, Tithonian, Berriasian, Valanginian, Hauterivian, Barremian, Aptian, Albian
99210	col	-44.500000	-2.666667	Sao Luis			1	Cenomanian		100.5	93.9	34115	Cenomanian	Cenomanian	Cenomanian	Cenomanian	Cenomanian	Itapecuru
99211	col	174.739166	-38.121944	R15/f274 near Kawhia			1	Hettangian	Sinemurian	201.3	190.8	34116	Sinemurian	-	Sinemurian	Hettangian, Sinemurian	Hettangian, Sinemurian	Arataura
99306	col	-66.316666	-9.850000	El Penon, near Altagracia de Orituco			1	Albian		113	100.5	34140	Albian	Albian	Albian	Albian	Albian	Querecual
99311	col	12.133333	46.533333	Rifugio Dibona			1	Tuvalian		232	221.5	34143	Norian	-	Norian	Carnian, Norian	Carnian, Norian	Durrenstein
99314	col	12.666667	46.383331	Clap di Val			1	Ladinian		242	237	34143	Ladinian	Ladinian	Ladinian	Ladinian	Ladinian	Calcare del Clapsavon
99390	col	-99.566666	39.033333	FHSM VP-13962 locality			1	Late Coniacian		89.3	85.8	34168	Coniacian	-	Coniacian	Coniacian, Santonian	Coniacian, Santonian	Niobrara	Colorado	Smoky Hill Chalk
99391	col	-99.483330	39.000000	FHSM VP-13963 locality			1	Late Coniacian		89.3	85.8	34168	Coniacian	-	Coniacian	Coniacian, Santonian	Coniacian, Santonian	Niobrara	Colorado	Smoky Hill Chalk
99393	col	-100.349998	38.700001	FHSM VP-13964 locality			1	Late Coniacian		89.3	85.8	34168	Coniacian	-	Coniacian	Coniacian, Santonian	Coniacian, Santonian	Niobrara	Colorado	Smoky Hill Chalk
99395	col	-100.566666	38.766666	FHSM VP-13965 locality			1	Late Coniacian		89.3	85.8	34168	Coniacian	-	Coniacian	Coniacian, Santonian	Coniacian, Santonian	Niobrara	Colorado	Smoky Hill Chalk
99396	col	-100.283333	38.783333	FHSM VP-13966 locality			1	Late Coniacian		89.3	85.8	34168	Coniacian	-	Coniacian	Coniacian, Santonian	Coniacian, Santonian	Niobrara	Colorado	Smoky Hill Chalk
99397	col	-100.483330	38.650002	LACMNH 148920 locality			1	Late Coniacian		89.3	85.8	34168	Coniacian	-	Coniacian	Coniacian, Santonian	Coniacian, Santonian	Niobrara	Colorado	Smoky Hill Chalk
99398	col	-0.983333	52.900002	Cropwell plesiosaur			1	Rhaetian	Hettangian	208.5	199.3	34171	Rhaetian	-	Rhaetian	Rhaetian, Hettangian	Rhaetian, Hettangian	Scunthorpe Mudstone	Lias	Barnstone
99438	col	-67.620277	-43.005833	Cerro Bosta (La Colonia marine reptiles)			2	Late Campanian	Early Maastrichtian	83.5	66	47110	Campanian	-	Campanian	Campanian, Maastrichtian	Campanian, Maastrichtian	La Colonia		Middle
99768	col	18.450001	43.833332	Haliluci, Sarajevo			1	Anisian		247.2	242	32065	Anisian	Anisian	Anisian	Anisian	Anisian
100139	col	-108.000000	42.000000	Fremont County ichthyosaur (PROXY)			1	Oxfordian		163.5	157.3	34365	Oxfordian	Oxfordian	Oxfordian	Oxfordian	Oxfordian	Sundance
100180	col	-120.168053	44.604168	Wheeler County ichthyosaur material			1	Albian		113	100.5	34375	Albian	Albian	Albian	Albian	Albian
100186	col	48.418888	54.588612	Right bank of the Volga River, 25 km upstream from Ul'yanovsk			1	Early Barremian		130	125.45	14374	Barremian	-	Barremian	Hauterivian, Barremian	Hauterivian, Barremian	Simbirskites Clay
100235	col	143.133331	-20.221111	Army Downs, 35 miles north of Richmond			1	Aptian		125	113	35729	Aptian	Aptian	Aptian	Aptian	Aptian	Wallumbilla	Rolling Downs
100236	col	-104.474998	44.022221	Clay Spur bentonite district			1	Cenomanian		100.5	93.9	34394	Cenomanian	Cenomanian	Cenomanian	Cenomanian	Cenomanian	Mowry Shale
100237	col	-108.363335	51.632778	Near Herschel			1	Late Campanian	Early Maastrichtian	83.5	66	34395	Campanian	-	Campanian	Campanian, Maastrichtian	Campanian, Maastrichtian	Bearpaw Shale
100238	col	-73.256111	-51.090832	Parque Nacional Torres del Paine			1	Late Tithonian	Albian	150.8	100.5	34400	-	-	-	-	Tithonian, Berriasian, Valanginian, Hauterivian, Barremian, Aptian, Albian	Zapata
100263	col	-2.156111	51.253887	Westbury claypit (Lafarge cement works) E5			2	Late Kimmeridgian		155.7	150.8	34408	Kimmeridgian	-	Kimmeridgian	Kimmeridgian, Tithonian	Kimmeridgian, Tithonian	Kimmeridge Clay	Ancholme	Lower
100295	col	104.905556	25.518888	Yangjuan, Hill South(S4), Bed 87			1	Anisian		247.2	242	33377	Anisian	Anisian	Anisian	Anisian	Anisian
100296	col	104.905556	25.518888	Yangjuan, Hill South(S4), Bed 85			1	Anisian		247.2	242	33377	Anisian	Anisian	Anisian	Anisian	Anisian
100297	col	104.905556	25.518888	Yangjuan, Hill South(S4), Bed 84			1	Pelsonian		247.2	242	33377	Anisian	Anisian	Anisian	Anisian	Anisian
100298	col	104.905556	25.518888	Yangjuan, Hill South(S4), Bed 82			1	Anisian		247.2	242	33377	Anisian	Anisian	Anisian	Anisian	Anisian
100299	col	104.905556	25.518888	Yangjuan, Hill South(S4), Bed 81			1	Anisian		247.2	242	33377	Anisian	Anisian	Anisian	Anisian	Anisian
100300	col	104.905556	25.518888	Yangjuan, Hill South(S4), Bed 79			1	Anisian		247.2	242	33377	Anisian	Anisian	Anisian	Anisian	Anisian
100301	col	104.905556	25.518888	Yangjuan, Hill South(S4), Bed 77			1	Anisian		247.2	242	33377	Anisian	Anisian	Anisian	Anisian	Anisian
100356	col	172.583328	-43.049999	Waipara River			1	Early Maastrichtian		70.6	66	34446	Maastrichtian	Maastrichtian	Maastrichtian	Maastrichtian	Maastrichtian	Conway
100371	col	143.800003	-20.883329	Dunluce Station (upper)			1	Late Albian		105.3	99.6	34458	Albian	-	Albian	Albian, Cenomanian	Albian, Cenomanian	Toolebuc	Rolling Downs
100391	col	-118.045830	38.431946	Pilot Mountains locality MC			1	Norian		228	208.5	34463	Norian	Norian	Norian	Norian	Norian	Luning		lower
100403	col	-118.045830	38.431946	Pilot Mountains locality MC unit 14	100391		1	Norian		228	208.5	34463	Norian	Norian	Norian	Norian	Norian	Luning		lower
100412	col	-118.016998	38.402000	Dunlap Canyon, Pilot Mountains (locality DC)			1	Lacian		221.5	215.56	34463	Norian	Norian	Norian	Norian	Norian	Luning
100518	col	-1.207500	51.731388	Cowley Field			1	Callovian		166.1	163.5	23773	Callovian	Callovian	Callovian	Callovian	Callovian	Oxford Clay		Calcareous Grit
100519	col	-0.700833	51.831944	Long Marston		Long-Marston clay pits	2	Callovian		166.1	163.5	23773	Callovian	Callovian	Callovian	Callovian	Callovian	Oxford Clay
100669	col	-1.179167	51.745834	Shotover Hill, Oxford Clay		A	4	Oxfordian		163.5	157.3	23773	Oxfordian	Oxfordian	Oxfordian	Oxfordian	Oxfordian	Calcareous Grit
101200	col	-106.544998	42.000000	Troublesome Creek			1	Bathonian	Oxfordian	168.3	157.3	53181	Oxfordian	-	Oxfordian	Bathonian, Callovian, Oxfordian	Bathonian, Callovian, Oxfordian	Sundance
101382	col	173.491943	-42.575279	Amuri Bluff		Hamuri Bluff	9	Campanian	Maastrichtian	83.6	66	25420	Campanian	-	Campanian	Campanian, Maastrichtian	Campanian, Maastrichtian	Conway
101407	col	170.916672	-43.500000	Mount Potts			1	Carnian		237	228	25420	Carnian	Carnian	Carnian	Carnian	Carnian
101408	col	173.278061	-42.809166	Cheviot			2	Cretaceous		145	66	25420	-	-	-	-	Berriasian, Valanginian, Hauterivian, Barremian, Aptian, Albian, Cenomanian, Turonian, Coniacian, Santonian, Campanian, Maastrichtian
101409	col	172.761108	-43.055000	Waipara			6	Cretaceous		145	66	25420	-	-	-	-	Berriasian, Valanginian, Hauterivian, Barremian, Aptian, Albian, Cenomanian, Turonian, Coniacian, Santonian, Campanian, Maastrichtian
101858	col	-116.716667	40.000000	Toiyabe Range, northeast of Austin			2	Illyrian		247.2	242	34630	Anisian	Anisian	Anisian	Anisian	Anisian
101860	col	-118.099998	40.548058	Star Canyon		Humboldt Co.	2	Triassic		252.17	201.3	34630	-	-	-	-	Olenekian, Anisian, Ladinian, Carnian, Norian, Rhaetian
102069	col	-107.175003	46.391666	northwest of Forsyth, west of Venanda			1	Late Campanian		83.5	70.6	34682	Campanian	-	Campanian	Campanian, Maastrichtian	Campanian, Maastrichtian	Bearpaw Shale	Montana
102073	col	-88.429169	35.333889	South of Enville			1	Maastrichtian		72.1	66	34683	Maastrichtian	Maastrichtian	Maastrichtian	Maastrichtian	Maastrichtian	Coon Creek
102074	col	-98.756111	49.735001	Northwest of Treherne		Dolichorhynchops kirki type locality	1	Early Turonian		93.5	89.3	34684	Turonian	-	Turonian	Turonian, Coniacian	Turonian, Coniacian	Favel		Assiniboine
102078	col	142.016663	44.099998	Obira, on the Obirashibe River			1	Late Cenomanian	Early Turonian	99.6	89.3	34686	Cenomanian	-	Cenomanian	Cenomanian, Turonian, Coniacian	Cenomanian, Turonian, Coniacian		Middle Yezo
102085	col	-70.336945	-37.419998	Arroyo Truquico plesiosar locality			1	Valanginian		139.8	132.9	34690	Valanginian	Valanginian	Valanginian	Valanginian	Valanginian	Agrio		Lower
102086	col	-70.066666	-38.750000	Cerro Negro, R.N. 40			1	Valanginian		139.8	132.9	34690	Valanginian	Valanginian	Valanginian	Valanginian	Valanginian	Agrio		Lower
102087	col	-70.028336	-38.035831	Agua de la Mula plesiosar locality, Neocomites sp. subzone			1	Valanginian		139.8	132.9	34690	Valanginian	Valanginian	Valanginian	Valanginian	Valanginian	Agrio		Lower
102088	col	-70.028336	-38.035831	Agua de la Mula plesiosar locality, Hoplitocrioceras gentilii subzone			1	Hauterivian		132.9	129.4	34690	Hauterivian	Hauterivian	Hauterivian	Hauterivian	Hauterivian	Agrio		Lower
102089	col	-70.033607	-38.383331	Bajada del Agrio plesiosaur locality			1	Hauterivian		132.9	129.4	34690	Hauterivian	Hauterivian	Hauterivian	Hauterivian	Hauterivian	Agrio		Lower
102091	col	-57.883331	-63.816666	near Col Crame (lower)		James Ross Island	1	Late Coniacian		89.3	85.8	34693	Coniacian	-	Coniacian	Coniacian, Santonian	Coniacian, Santonian	Santa Marta		Alfa
102092	col	-99.360558	43.631668	West bank of Missouri River near Bailey Island			1	Early Campanian	Middle Campanian	83.5	70.6	34692	Campanian	-	Campanian	Campanian, Maastrichtian	Campanian, Maastrichtian	Pierre Shale	Montana	Sharon Springs
102186	col	-75.183334	39.744999	Irrigation pond on Jackson Road			1	Maastrichtian		72.1	66	34695	Maastrichtian	Maastrichtian	Maastrichtian	Maastrichtian	Maastrichtian	Navesink	Monmouth
102189	col	-0.606389	54.490002	'Alum Shale' (Harpoceras falciferum), Whitby-Saltwick section, Yorkshire			1	Falciferum		183	182	38373	Toarcian	-	Toarcian	Pliensbachian, Toarcian	Pliensbachian, Toarcian	Whitby Mudstone	Lias	Jet Rock Beds
102274	col	-2.900000	50.916668	Ilminster ichthyosaur			1	Toarcian		182.7	174.1	34740	Toarcian	Toarcian	Toarcian	Toarcian	Toarcian		Lias
102275	col	-124.404442	42.591946	Sisters Rocks			1	Tithonian		152.1	145	34741	Tithonian	Tithonian	Tithonian	Tithonian	Tithonian	Otter Point
102280	col	-70.300003	-39.250000	Chacaico Sur, Los Molles			3	Early Bajocian		171.6	168.4	34742	Bajocian	-	Bajocian	Aalenian, Bajocian	Aalenian, Bajocian	Los Molles	Cuyo
102282	col	-121.470001	37.660000	UCMP V3531, Corral Hollow Creek			1	Pliensbachian	Cenomanian	190.8	93.9	34743	-	-	-	-	Pliensbachian, Toarcian, Aalenian, Bajocian, Bathonian, Callovian, Oxfordian, Kimmeridgian, Tithonian, Berriasian, Valanginian, Hauterivian, Barremian, Aptian, Albian, Cenomanian
102300	col	10.948333	48.882500	Schrandel quarry district, south of Langenaltheim			1	Early Tithonian		150.8	145	34751	Tithonian	Tithonian	Tithonian	Tithonian	Tithonian	Solnhofen
102301	col	10.973889	48.873333	Seinbruch am Geisburg quarry, Apfeltal			1	Early Tithonian		150.8	145	34751	Tithonian	Tithonian	Tithonian	Tithonian	Tithonian	Solnhofen
102302	col	16.484722	78.313889	Botneheia			1	Ladinian		242	237	34753	Ladinian	Ladinian	Ladinian	Ladinian	Ladinian	Upper Saurian Niveau
102303	col	18.905556	78.487503	Wiche Bukta			1	Ladinian		242	237	34753	Ladinian	Ladinian	Ladinian	Ladinian	Ladinian	Upper Saurian Niveau
102368	col	-117.591393	38.876667	West Union Canyon			3	Lacian		221.5	215.56	34761	Norian	Norian	Norian	Norian	Norian	Luning
102371	col	-97.364441	32.805000	Rosen Heights sewer excavation			1	Albian		113	100.5	34764	Albian	Albian	Albian	Albian	Albian	Kiamichi Shale to Ft. Worth Limestone
102378	col	-117.558891	40.059166	Favret Canyon, Agusta Mountains			1	Anisian	Ladinian	247.2	237	34765	Anisian	-	Anisian	Anisian, Ladinian	Anisian, Ladinian	Favret	Star Peak	Fossil Hill
102379	col	-117.633888	40.224998	Southern Tobin Range			1	Anisian	Ladinian	247.2	237	34765	Anisian	-	Anisian	Anisian, Ladinian	Anisian, Ladinian	Favret	Star Peak	Fossil Hill
102472	col	-112.599998	30.750000	Northern Sierra del Alamo		Mina el Antimonium	2	Carnian		237	228	34773	Carnian	Carnian	Carnian	Carnian	Carnian	Antimonio		Lower
102473	col	-117.538330	40.048611	Favret Canyon East			1	Illyrian		247.2	242	34775	Anisian	Anisian	Anisian	Anisian	Anisian	Favret		Fossil Hill
102879	col	-99.244720	39.081112	KUVP Ellis-5			1	Turonian		93.9	89.8	34803	Turonian	Turonian	Turonian	Turonian	Turonian	Carlile Shale	Colorado	Fairport
102883	col	14.401667	56.139442	Ivo Klack		Blasudden, Ivo; Persson locality no. 5	6	Campanian		83.6	72.1	34814	Campanian	Campanian	Campanian	Campanian	Campanian
102885	col	14.016667	55.900002	Maltesholm		Persson locality no. 12	2	Campanian		83.6	72.1	34814	Campanian	Campanian	Campanian	Campanian	Campanian
102886	col	14.387222	56.120556	Ugnsmunnarna		Persson locality no. 15	1	Early Campanian		83.5	70.6	34814	Campanian	-	Campanian	Campanian, Maastrichtian	Campanian, Maastrichtian
102987	col	137.165558	-30.445557	Andamooka opal mine (marine)			2	Aptian	Albian	125	100.5	34820	Albian	-	Albian	Albian	Aptian, Albian	Bulldog Shale	Rolling Downs
102994	col	-111.683334	57.041111	Syncrude North Mine			1	Early Albian		112.03	109	34821	Albian	Albian	Albian	Albian	Albian	Clearwater		Wabiskaw
102997	col	105.428329	25.883888	Xiaowa Village, Xinpu Township			2	Carnian		237	228	34828	Carnian	Carnian	Carnian	Carnian	Carnian	Xiaowa		Lower
103079	col	-5.695278	54.796665	Hillsport, near the Gobbins			1	Hettangian	Pliensbachian	201.3	182.7	34849	-	-	-	Sinemurian, Pliensbachian	Hettangian, Sinemurian, Pliensbachian	Waterloo
103080	col	-5.965000	54.638332	Carr's Glen, Cave Hill			1	Hettangian		201.3	199.3	34849	Hettangian	Hettangian	Hettangian	Hettangian	Hettangian	Waterloo Mudstone	Lias
103081	col	-5.739167	54.813332	Barney's Point, Magheramorne			1	Hettangian		201.3	199.3	34849	Hettangian	Hettangian	Hettangian	Hettangian	Hettangian	Waterloo
103082	col	134.672775	-29.013611	Zorba Extension Opal Field		Coober Pedy	1	Aptian	Albian	125	100.5	34852	Albian	-	Albian	Albian	Aptian, Albian	Bulldog Shale	Rolling Downs
103084	col	137.416672	-29.299999	Curdimurka Area, Lake Eyre South			2	Aptian	Albian	125	100.5	34852	Albian	-	Albian	Albian	Aptian, Albian	Bulldog Shale	Rolling Downs
103085	col	135.916672	-27.850000	Neales River region, Oodnadatta			1	Aptian	Albian	125	100.5	63423	Albian	-	Albian	Albian	Aptian, Albian	Bulldog Shale	Rolling Downs
103539	col	104.848892	25.475834	Near Yangjuan Village			1	Pelsonian		247.2	242	34853	Anisian	Anisian	Anisian	Anisian	Anisian	Guanling		Upper
103793	col	9.710833	49.281666	Garnberg Quarry			1	Ladinian		242	237	34993	Ladinian	Ladinian	Ladinian	Ladinian	Ladinian	Hauptmuschelkalk	Muschelkalk	Upper
103802	col	59.680000	80.440559	Wilczek Land			1	Norian		228	208.5	35000	Norian	Norian	Norian	Norian	Norian	Wilczek
103921	col	-107.762497	44.603333	Northeast of Shell			2	Oxfordian		163.5	157.3	35011	Oxfordian	Oxfordian	Oxfordian	Oxfordian	Oxfordian	Sundance		Upper
103973	col	-4.933333	31.850000	North of Goulmima (Unit 4)		Asflat, Goulimima, Asfla	4	Early Turonian		93.5	89.3	35020	Turonian	-	Turonian	Turonian, Coniacian	Turonian, Coniacian	Akrabou
103987	col	104.833336	25.466667	Yangjuan Village, Xinmin District			1	Pelsonian		247.2	242	35023	Anisian	Anisian	Anisian	Anisian	Anisian	Guanling
104692	col	170.816666	-45.466667	Shag Point			1	Haumurian		83.5	66	35042	Campanian	-	Campanian	Campanian, Maastrichtian	Campanian, Maastrichtian	Katiki
104714	col	137.149994	-30.450001	Lunatic Hill opal field			1	Early Aptian	Albian	125.45	100.5	35043	Albian	-	Albian	-	Barremian, Aptian, Albian	Bulldog Shale	Rolling Downs
104753	col	5.559722	44.318054	Laux-Montaux			1	Late Valanginian		140.2	136.4	35055	Valanginian	-	Valanginian	Berriasian, Valanginian	Berriasian, Valanginian
104759	col	8.750000	48.716667	Calw-Althengstett			1	Pelsonian		247.2	242	35063	Anisian	Anisian	Anisian	Anisian	Anisian
104801	col	10.833333	45.516666	Sant'Ambrogio di Valpolicella			1	Bajocian	Bathonian	170.3	166.1	35074	Bathonian	-	Bathonian	Bajocian, Bathonian	Bajocian, Bathonian	Rosso Ammonitico Veronese
104825	col	104.980003	25.600000	Xindian, Qingshan Pu'an County			1	Pelsonian		247.2	242	49369	Anisian	Anisian	Anisian	Anisian	Anisian	Guanling		Upper
104859	col	-100.953056	25.037500	Sierra de Buñuelas, near Gomez Farias			7	Early Tithonian		150.8	145	35104	Tithonian	Tithonian	Tithonian	Tithonian	Tithonian	La Caja
104866	col	104.833336	25.466667	Xinmin area			1	Anisian		247.2	242	35106	Anisian	Anisian	Anisian	Anisian	Anisian	Guanling		Upper
105080	col	-2.966667	50.700001	South-east corner of Pinhay Bay			1	Hettangian		201.3	199.3	35153	Hettangian	Hettangian	Hettangian	Hettangian	Hettangian	Blue Lias	Lias
105081	col	-0.700000	52.000000	Caldecotte Lake, Milton Keynes			1	Middle Callovian		164.7	161.2	35155	Oxfordian	-	Oxfordian	Callovian, Oxfordian	Callovian, Oxfordian	Oxford Clay	Ancholme	Peterborough
105082	col	-120.736115	54.526390	Wapiti Lake, Locality A			1	Smithian		251.3	247.2	35156	Olenekian	-	Olenekian	Olenekian	Olenekian	Sulphur Mountain		Vega-Phroso
105083	col	-120.721947	54.519444	Wapiti Lake, Locality D		D cirque	1	Smithian		251.3	247.2	35156	Olenekian	-	Olenekian	Olenekian	Olenekian	Sulphur Mountain		Vega-Phroso
105085	col	23.989676	43.238064	Labirinta Cave			1	Late Maastrichtian		70.6	66	35130	Maastrichtian	Maastrichtian	Maastrichtian	Maastrichtian	Maastrichtian	Kajlâka
105125	col	-2.912500	50.733891	foreshore, Black Ven landslip, Lyme Bay			1	Late Sinemurian		196.5	189.6	35174	Sinemurian	-	Sinemurian	Sinemurian, Pliensbachian	Sinemurian, Pliensbachian
105332	col	-3.300000	57.650002	Linksfield			1	Late Jurassic		163.5	145	35231	-	-	-	Kimmeridgian, Tithonian	Oxfordian, Kimmeridgian, Tithonian
105541	col	11.105000	48.904999	Schernfeld, Solnhofen (BSPG collection)			1	Early Tithonian		150.8	145	35206	Tithonian	Tithonian	Tithonian	Tithonian	Tithonian	Solnhofen
105655	col	-97.750000	30.250000	vicinity of Austin (PROXY)			1	Cenomanian	Turonian	100.5	89.8	35279	Cenomanian	-	Cenomanian	Cenomanian, Turonian	Cenomanian, Turonian	Eagle Ford
105717	col	-104.223610	43.305832	Amherst Collection at Mule Creek			1	Campanian		83.6	72.1	35291	Campanian	Campanian	Campanian	Campanian	Campanian	Pierre Shale	Montana
105719	col	-106.333336	41.566666	north end, Medicine Bow Mountains			1	Albian		113	100.5	35294	Albian	Albian	Albian	Albian	Albian	Benton
105789	col	-104.692497	44.229721	Myopterygius americanus type locality		Locality 8	2	Late Albian		105.3	99.6	35312	Albian	-	Albian	Albian, Cenomanian	Albian, Cenomanian	Mowry Shale	Colorado
105791	col	-104.599998	44.099998	north of Upton		Locality 9, Myopterygius petersoni	1	Middle Cenomanian		99.6	93.5	35314	Cenomanian	-	Cenomanian	Cenomanian, Turonian	Cenomanian, Turonian	Belle Fourche
105872	col	-6.114722	56.908333	1.5 miles north of Kildonan (Reptile Bed)		Isle of Eigg	3	Early Bathonian	Middle Bathonian	167.7	164.7	35335	Bathonian	-	Bathonian	Bathonian, Callovian	Bathonian, Callovian	Lealt Shale	Great Estuarine
106006	col	-97.199997	31.583332	Microfossils from plesiosaur specimen			1	Turonian		93.9	89.8	35365	Turonian	Turonian	Turonian	Turonian	Turonian	Eagle Ford
106008	col	-98.449997	38.583332	2 miles west of Holyrood (USNM)		USNM 1195 elasmosaur locality	1	Middle Cenomanian		99.6	93.5	35373	Cenomanian	-	Cenomanian	Cenomanian, Turonian	Cenomanian, Turonian	Greenhorn Limestone	Colorado	Lincoln Limestone
106060	col	-101.000000	30.000000	Logan County plesiosaur with gastroliths			1	Campanian		83.6	72.1	35377	Campanian	Campanian	Campanian	Campanian	Campanian	Pierre Shale	Montana	Sharon Springs
106075	col	-69.800003	-35.849998	Liu Malal 3			1	Maastrichtian		72.1	66	35334	Maastrichtian	Maastrichtian	Maastrichtian	Maastrichtian	Maastrichtian	Roca	Malargue
106182	col	-97.657387	39.532043	U.S. highway 81 roadcut, south of Concordia (FHSM 1331, T. willistoni type)			1	Late Cenomanian		99.6	93.5	35391	Cenomanian	-	Cenomanian	Cenomanian, Turonian	Cenomanian, Turonian	Greenhorn Limestone	Colorado	Hartland Shale
106273	col	-96.645836	33.895832	northern end, Preston Point			1	Late Albian		105.3	99.6	35421	Albian	-	Albian	Albian, Cenomanian	Albian, Cenomanian	Duck Creek	Washita
106274	col	-97.236946	33.264999	2 miles south of Krum			1	Late Albian		105.3	99.6	35421	Albian	-	Albian	Albian, Cenomanian	Albian, Cenomanian	Forth Worth	Washita
106275	col	-96.729446	33.821667	north of Texoma Estates boat dock			1	Late Albian		105.3	99.6	35421	Albian	-	Albian	Albian, Cenomanian	Albian, Cenomanian	Duck Creek	Washita
106276	col	-97.800003	30.200001	5 miles southwest of Austin			1	Early Cenomanian		99.6	93.5	35421	Cenomanian	-	Cenomanian	Cenomanian, Turonian	Cenomanian, Turonian	Del Rio	Washita
106318	col	168.717499	-45.024445	S169/801, Otamita Stream			1	Otamitan		221.5	212	35467	Norian	Norian	Norian	Norian	Norian		Taringatura
106319	col	174.705002	-38.326111	N82/505, Marakopa coast			1	Oretian		227.5	221.5	35467	Norian	Norian	Norian	Norian	Norian		Newcastle
106321	col	-114.356903	50.102200	northern tributary, Ridge Creek			2	Sinemurian		199.3	190.8	35469	Sinemurian	Sinemurian	Sinemurian	Sinemurian	Sinemurian		Fernie
106329	col	-128.136002	69.369293	Locality P6502B		Anderson River	1	Maastrichtian		72.1	66	35475	Maastrichtian	Maastrichtian	Maastrichtian	Maastrichtian	Maastrichtian			Grey Bed
106333	col	-128.165833	69.377777	Locality P6502G		Anderson River	1	Early Campanian		83.5	70.6	35475	Campanian	-	Campanian	Campanian, Maastrichtian	Campanian, Maastrichtian			Brown Bed
106335	col	-128.228607	69.268890	Locality P6502I		Anderson River	1	Early Campanian		83.5	70.6	35475	Campanian	-	Campanian	Campanian, Maastrichtian	Campanian, Maastrichtian			Brown Bed
106337	col	-128.269730	69.283058	Locality P6502K		Anderson River	1	Early Campanian		83.5	70.6	35475	Campanian	-	Campanian	Campanian, Maastrichtian	Campanian, Maastrichtian			Brown Bed
106339	col	-128.137222	69.386948	Locality P6502L		Anderson River	1	Early Campanian		83.5	70.6	35475	Campanian	-	Campanian	Campanian, Maastrichtian	Campanian, Maastrichtian			Brown Bed
106362	col	0.370833	52.636391	Great Ouse Flood Relief Channel at Stowbridge			1	Kimmeridgian		157.3	152.1	35495	Kimmeridgian	Kimmeridgian	Kimmeridgian	Kimmeridgian	Kimmeridgian	Kimmeridge Clay
106405	col	14.526389	56.149445	Axeltorp		Persson locality no. 1	1	Campanian		83.6	72.1	35504	Campanian	Campanian	Campanian	Campanian	Campanian
106407	col	14.237500	56.090279	Balsvik		Persson locality no. 3	1	Campanian		83.6	72.1	35504	Campanian	Campanian	Campanian	Campanian	Campanian
106408	col	13.710556	56.291668	Bjärnum		Persson locality no. 4	1	Campanian		83.6	72.1	35504	Campanian	Campanian	Campanian	Campanian	Campanian
106409	col	12.852778	56.423611	Båstad		Persson locality no. 6	1	Campanian		83.6	72.1	35504	Campanian	Campanian	Campanian	Campanian	Campanian
106411	col	13.848333	56.116669	Ignaberga		Persson locality no. 8	6	Campanian		83.6	72.1	35504	Campanian	Campanian	Campanian	Campanian	Campanian
106413	col	14.358333	56.072224	Kjuge		Persson locality no. 10	1	Campanian		83.6	72.1	35504	Campanian	Campanian	Campanian	Campanian	Campanian
106437	col	-128.144470	69.391029	Husky Creek drainage		Anderson River	1	Early Campanian		83.5	70.6	35475	Campanian	-	Campanian	Campanian, Maastrichtian	Campanian, Maastrichtian			Brown Bed
106439	col	21.615278	-33.501389	Kleinberg Farm, Calitzdorp, Kannaland			1	Late Valanginian		140.2	136.4	35525	Valanginian	-	Valanginian	Berriasian, Valanginian	Berriasian, Valanginian	Sundays River	Uitenhage
106464	col	-2.916667	50.716667	Shore between Lyme Regis and Charmouth			1	Early Jurassic		201.3	174.1	35536	-	-	-	Pliensbachian	Hettangian, Sinemurian, Pliensbachian, Toarcian	Lias
106465	col	5.983333	43.349998	Massif de la Loube			1	Toarcian	Aalenian	182.7	170.3	35545	Toarcian	-	Toarcian	Toarcian, Aalenian	Toarcian, Aalenian
106466	col	18.683332	51.083332	Załęcze Wielkie		Zalecze Wielkie	1	Oxfordian		163.5	157.3	35546	Oxfordian	Oxfordian	Oxfordian	Oxfordian	Oxfordian
106467	col	19.466667	50.599998	Mirow			1	Oxfordian		163.5	157.3	35546	Oxfordian	Oxfordian	Oxfordian	Oxfordian	Oxfordian
106696	col	5.930000	45.549999	Sanem			1	Early Toarcian		183	182	35532	Toarcian	-	Toarcian	Pliensbachian, Toarcian	Pliensbachian, Toarcian
106705	col	12.383333	-14.266667	Bentiaba		Sao Nicolau	4	Maastrichtian		72.1	66	48111	Maastrichtian	Maastrichtian	Maastrichtian	Maastrichtian	Maastrichtian
106921	col	0.322222	46.645000	Migné-les-Lourdines			3	Callovian		166.1	163.5	35670	Callovian	Callovian	Callovian	Callovian	Callovian
106923	col	69.016670	23.683332	Near Umia (Amiya)			1	Tithonian		152.1	145	35671	Tithonian	Tithonian	Tithonian	Tithonian	Tithonian	Umia	Upper Gondwana
107002	col	28.198334	78.928612	Kapp Koburg, Kongsøya			2	Rhaetian		208.5	201.3	35680	Rhaetian	Rhaetian	Rhaetian	Rhaetian	Rhaetian	Wilhelmøya		Kapp Koburg
107003	col	18.166668	78.066666	Agardhbukta			1	Toarcian	Oxfordian	182.7	157.3	35681	-	-	-	-	Toarcian, Aalenian, Bajocian, Bathonian, Callovian, Oxfordian
107183	col	82.416664	77.500000	Lonely Island, Kara Sea		Uyedineniya	1	Aptian		125	113	35701	Aptian	Aptian	Aptian	Aptian	Aptian	Lower Green Sand
107288	col	-123.230553	57.302776	Locality D, headwaters of Chicken Creek			1	Norian		228	208.5	11963	Norian	Norian	Norian	Norian	Norian	Pardonet		"basal limestone"
107289	col	-123.226387	57.311111	Locality C, headwaters of Chicken Creek			1	Norian		228	208.5	11963	Norian	Norian	Norian	Norian	Norian	Pardonet		"basal limestone"
107290	col	-123.216667	57.322224	Locality B, headwaters of Chicken Creek			1	Norian		228	208.5	11963	Norian	Norian	Norian	Norian	Norian	Pardonet		"basal limestone"
107291	col	-123.147224	57.309723	Locality BC, headwaters of Chicken Creek			1	Norian		228	208.5	11963	Norian	Norian	Norian	Norian	Norian	Pardonet		"basal limestone"
107354	col	5.816944	49.501389	Moulaine			1	Aalenian		174.1	170.3	35728	Aalenian	Aalenian	Aalenian	Aalenian	Aalenian
107398	col	-119.720833	38.768055	Cottonwood Canyon			1	Middle Triassic		247.2	237	35747	Anisian	-	Anisian	Anisian, Ladinian	Anisian, Ladinian
107425	col	-97.208054	31.525557	Bosque Farm			2	Turonian	Coniacian	93.9	86.3	35761	Turonian	-	Turonian	Turonian, Coniacian	Turonian, Coniacian	Eagle Ford
107428	col	-109.353058	47.636112	south of Taffy Creek (Bearpaw)		Dog Creek	1	Late Campanian		83.5	70.6	35763	Campanian	-	Campanian	Campanian, Maastrichtian	Campanian, Maastrichtian	Bearpaw Shale	Montana
107502	col	-87.883331	32.833332	Near Eutaw			1	Santonian	Maastrichtian	86.3	66	35777	Campanian	-	Campanian	Campanian	Santonian, Campanian, Maastrichtian		Selma
107676	col	-103.202782	43.583332	Custer County		East of Wind Cave National Park; Globidens dakotensis type locality	1	Early Campanian	Middle Campanian	83.5	70.6	35745	Campanian	-	Campanian	Campanian, Maastrichtian	Campanian, Maastrichtian	Pierre Shale	Montana	Sharon Springs
107803	col	-98.133331	49.233334	Thorhill Creek			1	Santonian	Campanian	86.3	72.1	35853	Campanian	-	Campanian	Santonian, Campanian	Santonian, Campanian	Niobrara	Colorado	Smoky Hill Chalk
108392	col	-120.722504	36.716110	Panoche Hills 5, UCMP V3735		Sun Ray Gypsum mine, 2475 feet S. 68 degrees of the mine buildings, 22 miles west of Mendota	1	Maastrichtian		72.1	66	37561	Maastrichtian	Maastrichtian	Maastrichtian	Maastrichtian	Maastrichtian	Moreno		Tierra Loma
109057	col	0.153056	49.578609	Saint-Jouin ichthyosaur		SaintJouinBruneval; Platypterygius hercynicus referred specimen	2	Late Albian		105.3	99.6	36096	Albian	-	Albian	Albian, Cenomanian	Albian, Cenomanian
109459	col	12.133333	48.216667	Osterhorngruppe, St. Wolfgang		Schreinbach	1	Early Hettangian	Early Sinemurian	201.3	189.6	36180	Sinemurian	-	Sinemurian	Hettangian, Sinemurian, Pliensbachian	Hettangian, Sinemurian, Pliensbachian
109522	col	11.725000	46.601391	Seceda NE St. Ulrich/Ortisei, below the Pana-Seharte cliff			1	Ladinian		242	237	36201	Ladinian	Ladinian	Ladinian	Ladinian	Ladinian	Buchsteiner
109662	col	-75.311111	39.747223	Marl pit near Swedesboro			1	Middle Campanian	Late Campanian	83.5	70.6	12634	Campanian	-	Campanian	Campanian, Maastrichtian	Campanian, Maastrichtian	Marshalltown	Matawan
109800	col	-0.233333	52.566666	Peterborough area, Leeds Collection			29	Middle Callovian		164.7	161.2	33960	Oxfordian	-	Oxfordian	Callovian, Oxfordian	Callovian, Oxfordian	Oxford Clay	Ancholme	Peterborough
110176	col	-100.973610	24.955557	Sierra El Jabalí, next to Gomez Farías			2	Early Tithonian		150.8	145	36323	Tithonian	Tithonian	Tithonian	Tithonian	Tithonian	La Caja
110178	col	78.920555	11.083889	Northwest of Garudamanglam			1	Albian	Turonian	113	89.8	36325	Albian	-	Albian	Albian	Albian, Cenomanian, Turonian	Karai	Uttattur	Odiyam
110213	col	-2.771667	51.125278	Walton, west of Street			4	Early Hettangian		201.3	196.5	49835	Sinemurian	-	Sinemurian	Hettangian, Sinemurian	Hettangian, Sinemurian	Blue Lias	Lias
110465	col	144.199997	-20.841667	Dunraven Station, Hughenden area			3	Late Albian		105.3	99.6	44309	Albian	-	Albian	Albian, Cenomanian	Albian, Cenomanian	Toolebuc	Rolling Downs
110466	col	0.013864	45.579483	Le Mas quarry (D)		Angoulème	1	Late Cenomanian		99.6	93.5	36357	Cenomanian	-	Cenomanian	Cenomanian, Turonian	Cenomanian, Turonian
110534	col	114.116669	-21.916668	Macedon 3 drill core, near Exmouth			1	Berriasian		145	139.8	36377	Berriasian	Berriasian	Berriasian	Berriasian	Berriasian		Barrow
110535	col	115.699997	-30.683332	Near Dandaragan			2	Cenomanian	Turonian	100.5	89.8	36377	Cenomanian	-	Cenomanian	Cenomanian, Turonian	Cenomanian, Turonian	Molecap Greensand
110854	col	144.536118	-20.669443	Glendower Station, near Prairie			1	Aptian		125	113	36419	Aptian	Aptian	Aptian	Aptian	Aptian	Wallumbilla	Rolling Downs	Doncaster
112494	col	-131.869995	55.029999	South of Vallemar Point		69ABg504	1	Late Triassic		237	201.3	36639	Norian	-	Norian	Norian	Carnian, Norian, Rhaetian
113559	col	1.700000	50.916668	Petit-Blanc-Nez			1	Cenomanian		100.5	93.9	36845	Cenomanian	Cenomanian	Cenomanian	Cenomanian	Cenomanian
113956	col	-1.795000	52.185001	Binton, Warwickshire (Brodie coll)			1	Early Hettangian		201.3	196.5	37729	Sinemurian	-	Sinemurian	Hettangian, Sinemurian	Hettangian, Sinemurian
114113	col	111.620003	31.379999	Xunjian, Nanzhang		Nanchang, Hupehsuchus type	1	Middle Triassic		247.2	237	37026	Anisian	-	Anisian	Anisian, Ladinian	Anisian, Ladinian
114240	col	-101.199997	38.883331	Charles Bonner Ranch			1	Early Campanian	Middle Campanian	83.5	70.6	37079	Campanian	-	Campanian	Campanian, Maastrichtian	Campanian, Maastrichtian	Pierre Shale	Montana	Sharon Springs
114683	col	-2.891000	50.731998	0.6 km east Charmouth			1	Obtusum		196.5	189.6	37152	Sinemurian	-	Sinemurian	Sinemurian, Pliensbachian	Sinemurian, Pliensbachian	Charmouth Mudstone	Lias	Black Ven Marl
114894	col	0.218056	52.348057	Stretham, Great Ouse River Board		Streatham	1	Early Kimmeridgian		155.7	150.8	37217	Kimmeridgian	-	Kimmeridgian	Kimmeridgian, Tithonian	Kimmeridgian, Tithonian	Kimmeridge Clay	Ancholme
114895	col	-1.781944	51.558334	Swindon Brick and Tile Works - non-specific collection data			3	Kimmeridgian	Early Tithonian	157.3	145	37217	Tithonian	-	Tithonian	Kimmeridgian, Tithonian	Kimmeridgian, Tithonian	Kimmeridge Clay	Ancholme
115406	col	-100.050003	26.750000	Vallecillo mosasauroid		Vallecillosaurus donrobertoi type locality	1	Early Turonian		93.5	89.3	37361	Turonian	-	Turonian	Turonian, Coniacian	Turonian, Coniacian	Agua Nueva		Vallecillo Platy Limestone
115684	col	-57.950001	-63.833332	Bibby Point Plateau			1	Santonian		86.3	83.6	37398	Santonian	Santonian	Santonian	Santonian	Santonian	Santa Marta		Lachman Crags
115750	col	-110.666664	44.966667	Mount Everts (vertebrates)			1	Maastrichtian		72.1	66	15113	Maastrichtian	Maastrichtian	Maastrichtian	Maastrichtian	Maastrichtian	Laramie
116296	col	10.383333	32.872223	north side, Jebel Boulouha			1	Hauterivian	Aptian	132.9	113	37486	Aptian	-	Aptian	Barremian, Aptian	Hauterivian, Barremian, Aptian	Douiret	Merbah el Asfer
116314	col	35.696110	27.349167	Aynunah and Wadi Azlam			1	Early Campanian	Early Maastrichtian	83.5	66	37516	Campanian	-	Campanian	Campanian, Maastrichtian	Campanian, Maastrichtian	Adaffa
116613	col	-120.730278	36.736668	Panoche Hills (CIT 354)		Morenosaurus type locality	1	Maastrichtian		72.1	66	37561	Maastrichtian	Maastrichtian	Maastrichtian	Maastrichtian	Maastrichtian	Moreno
116621	col	-96.815834	42.700001	Bluff on southwest side of Missouri River		Hydralmosaurus serpentinus type locality	1	Early Campanian	Middle Campanian	83.5	70.6	17576	Campanian	-	Campanian	Campanian, Maastrichtian	Campanian, Maastrichtian	Pierre Shale	Montana	Sharon Springs
116624	col	-100.725998	38.752998	Hell Creek		Styxosaurus snowii type locality	1	Early Campanian		83.5	70.6	35372	Campanian	-	Campanian	Campanian, Maastrichtian	Campanian, Maastrichtian	Niobrara	Colorado	Smoky Hill Chalk
116628	col	-6.620833	32.875000	Sidi Daoui plesiosaur		Zarafasaura oceanis type locality	1	Late Maastrichtian		70.6	66	37563	Maastrichtian	Maastrichtian	Maastrichtian	Maastrichtian	Maastrichtian	Couche III		Upper C II
116639	col	-73.590553	5.637222	Loma de la Catalina I (UCMP loc. V-4540)		Callawayasaurus colombiensis type, Leiva	1	Early Aptian		125.45	122.46	37567	Aptian	-	Aptian	Barremian, Aptian	Barremian, Aptian
116640	col	-73.590553	5.637222	Loma de la Catalina II		Callawayasaurus colombiensis referred	1	Early Aptian		125.45	122.46	37567	Aptian	-	Aptian	Barremian, Aptian	Barremian, Aptian
116890	col	18.299999	50.500000	Strzelce Opolskie		Reef 65	1	Anisian		247.2	242	37598	Anisian	Anisian	Anisian	Anisian	Anisian	Karchowice
117143	col	-83.669998	22.650000	Hoyo de San Antonio			1	Oxfordian		163.5	157.3	37635	Oxfordian	Oxfordian	Oxfordian	Oxfordian	Oxfordian	Jagua
117445	col	0.154444	50.825279	Berwick		Leptocleidus superstes type locality	1	Barremian		129.4	125	34574	Barremian	Barremian	Barremian	Barremian	Barremian	Upper Weald Clay	Weald Clay
117446	col	25.549999	-33.816666	Picnic Bush, Swartkops River		Leptocleidus capensis type locality; Zwartkops, Farm Redhouse	1	Late Valanginian		140.2	136.4	57280	Valanginian	-	Valanginian	Berriasian, Valanginian	Berriasian, Valanginian	Sundays River	Uitenhage
117448	col	-111.674446	57.015835	Syncrude Base Mine, West side		Wapuskanectes betsynichollsae type locality	1	Early Albian		112.03	109	37764	Albian	Albian	Albian	Albian	Albian	Clearwater	Mannville	Wabiskaw
117449	col	-111.674446	56.970833	Syncrude Base Mine, West side II		TMP 99.68.01 elasmosaurid site	1	Early Albian		112.03	109	37764	Albian	Albian	Albian	Albian	Albian	Clearwater	Mannville	Wabiskaw
117801	col	-98.948059	39.470833	Near Alton [FHSM VP-2149]			1	Middle Turonian		93.5	89.3	37870	Turonian	-	Turonian	Turonian, Coniacian	Turonian, Coniacian	Carlile Shale	Colorado	Fairport
117802	col	-99.825554	38.393055	6 mi southeast of Ness City (FHSM)		FHSM VP-2150 locality	1	Middle Turonian		93.5	89.3	37870	Turonian	-	Turonian	Turonian, Coniacian	Turonian, Coniacian	Carlile Shale	Colorado	Fairport
117803	col	-97.771942	39.273888	Near Delphos (USNM 4989, Brachauchenius lucasi type locality)			1	Early Turonian	Middle Turonian	93.5	89.3	37870	Turonian	-	Turonian	Turonian, Coniacian	Turonian, Coniacian
117804	col	-99.017776	39.045834	Eulert Ranch, Saline River valley		FHSM VP-321, Fairpoty	1	Middle Turonian		93.5	89.3	34117	Turonian	-	Turonian	Turonian, Coniacian	Turonian, Coniacian	Carlile Shale	Colorado	Fairport Chalk
117805	col	-98.541946	39.381943	near Downs (USNM)		Trinacromerum bentonianum type	1	Middle Turonian		93.5	89.3	37870	Turonian	-	Turonian	Turonian, Coniacian	Turonian, Coniacian	Carlile Shale	Colorado	Fairport
117806	col	-98.532776	38.909721	Road-cut south of Lake Wilson Reservoir			1	Early Turonian		93.5	89.3	37870	Turonian	-	Turonian	Turonian, Coniacian	Turonian, Coniacian	Greenhorn Limestone	Colorado	Pfeifer
117807	col	-99.221390	38.780556	W. Philip Ranch, southeast of Hays (FHSM VP-71 locality)			1	Early Turonian	Middle Turonian	93.5	89.3	37870	Turonian	-	Turonian	Turonian, Coniacian	Turonian, Coniacian	Greenhorn Limestone	Colorado	Pfeifer
117808	col	-99.182777	38.874168	east-central Ellis County (FHSM)		FHSM VP-698 locality	1	Middle Turonian		93.5	89.3	37870	Turonian	-	Turonian	Turonian, Coniacian	Turonian, Coniacian	Carlile Shale	Colorado	Fairport
117809	col	-99.165558	38.708057	Near Pfeifer (FHSM VP-2936 locality)			1	Early Turonian	Middle Turonian	93.5	89.3	37870	Turonian	-	Turonian	Turonian, Coniacian	Turonian, Coniacian
117810	col	-98.813614	38.910278	roadcut, west-central Russell County (FHSM)		FHSM VP-6618 locality	1	Middle Turonian		93.5	89.3	37870	Turonian	-	Turonian	Turonian, Coniacian	Turonian, Coniacian	Carlile Shale	Colorado	Fairport
117811	col	-98.334167	39.162777	Burger Farm (FHSM VP-15575 locality)			1	Early Turonian	Middle Turonian	93.5	89.3	37870	Turonian	-	Turonian	Turonian, Coniacian	Turonian, Coniacian	Greenhorn Limestone	Colorado	Pfeifer
117812	col	-99.032501	38.933056	Salt Creek, 4 miles north of Gorham (FHSM VP-1316 locality)			1	Early Turonian	Middle Turonian	93.5	89.3	37870	Turonian	-	Turonian	Turonian, Coniacian	Turonian, Coniacian
117813	col	-99.036942	39.098610	near Paradise Creek (KUVP)		Mudge's 'Ichthyosaurus' (polycotylid plesiosaur) locality, Trinacromerum anonymum type	1	Middle Turonian		93.5	89.3	37870	Turonian	-	Turonian	Turonian, Coniacian	Turonian, Coniacian	Carlile Shale	Colorado	Fairport
117814	col	-98.095001	39.199165	Near a big spring, 9 miles northeast of 'Lincoln Centre' (KUVP 1331 locality)			1	Middle Cenomanian	Middle Turonian	99.6	89.3	37870	Cenomanian	-	Cenomanian	Cenomanian, Turonian, Coniacian	Cenomanian, Turonian, Coniacian
117815	col	-97.370834	38.876110	3 mi south of Solomon		YPM 1129, T. anonymum referred locality	1	Middle Turonian		93.5	89.3	37870	Turonian	-	Turonian	Turonian, Coniacian	Turonian, Coniacian	Carlile Shale	Colorado	Fairport
117816	col	-99.110001	38.708332	3 miles east of Pfeifer (FHSM VP-15576 locality)			1	Middle Cenomanian		99.6	93.5	37870	Cenomanian	-	Cenomanian	Cenomanian, Turonian	Cenomanian, Turonian	Graneros Shale	Colorado
117817	col	-97.529999	39.451668	near Aurora (KUVP)		KUVP 441, Ogmodirus martini type locality	1	Early Turonian		93.5	89.3	37870	Turonian	-	Turonian	Turonian, Coniacian	Turonian, Coniacian	Greenhorn Limestone	Colorado
117818	col	-98.228058	38.730556	Near Ellsworth (KUVP 1318 locality)			1	Middle Cenomanian	Early Turonian	99.6	89.3	37870	Cenomanian	-	Cenomanian	Cenomanian, Turonian, Coniacian	Cenomanian, Turonian, Coniacian
117819	col	-103.576942	44.653610	Maloney Creek (Pahasapasaurus type locality)		Just south of the Belle Fourch River, foughly 6 miles southeast of Fruitdale	1	Late Cenomanian		99.6	93.5	37872	Cenomanian	-	Cenomanian	Cenomanian, Turonian	Cenomanian, Turonian	Greenhorn Limestone	Colorado
117841	col	-100.724998	38.752998	Plum Creek (YPM 1644)		Styxosaurus snowii referred specimen locality	1	Early Campanian		83.5	70.6	26148	Campanian	-	Campanian	Campanian, Maastrichtian	Campanian, Maastrichtian	Niobrara	Colorado	Smoky Hill Chalk
117842	col	-101.161667	38.950558	Elasmosaurus marshii type locality, Logan County			1	Late Coniacian	Early Campanian	89.3	70.6	26148	Campanian	-	Campanian	Campanian	Coniacian, Santonian, Campanian, Maastrichtian	Niobrara
117843	col	-100.529724	38.927223	Elasmosaurus sternbergi type locality, Gove County			1	Santonian		86.3	83.6	26148	Santonian	Santonian	Santonian	Santonian	Santonian	Niobrara	Colorado	Smoky Hill Chalk
117844	col	-98.210281	39.669998	Elasmosaurus nobilis type locality, 4.8 km west of Jewell City			1	Early Coniacian		89.3	85.8	26148	Coniacian	-	Coniacian	Coniacian, Santonian	Coniacian, Santonian	Niobrara	Colorado	Fort Hays Limestone
117845	col	-107.983055	43.040833	Near Connant Creek, Rattlesnake Hills (Plesiopleurodon type locality)		Near Connanp Creek (mispelling by Carpenter 1996)	1	Early Cenomanian		99.6	93.5	34117	Cenomanian	-	Cenomanian	Cenomanian, Turonian	Cenomanian, Turonian	'Hailey Shales'		Belle Fourche
117846	col	-101.489166	38.911110	8 km east of Fort Wallace		Polycotylus latipinnis type locality	1	Early Campanian		83.5	70.6	58984	Campanian	-	Campanian	Campanian, Maastrichtian	Campanian, Maastrichtian	Niobrara	Colorado	Smoky Hill Chalk
117847	col	-101.321388	38.911110	22.5 km east of Fort Wallace		Polycotylus latipinnis paratype locality	1	Late Coniacian	Early Campanian	89.3	70.6	34117	Campanian	-	Campanian	Campanian	Coniacian, Santonian, Campanian, Maastrichtian	Niobrara	Colorado	Smoky Hill Chalk
117849	col	37.666668	34.333332	Bardeh			1	Late Campanian	Early Maastrichtian	83.5	66	37884	Campanian	-	Campanian	Campanian, Maastrichtian	Campanian, Maastrichtian
117850	col	37.799999	34.299999	Khneifiss L1			1	Late Campanian	Early Maastrichtian	83.5	66	37884	Campanian	-	Campanian	Campanian, Maastrichtian	Campanian, Maastrichtian
117851	col	-101.591667	38.911388	east of Wallace (PROXY)		Dolichorhynchops osborni type locality	1	Early Campanian		83.5	70.6	34117	Campanian	-	Campanian	Campanian, Maastrichtian	Campanian, Maastrichtian	Niobrara	Colorado	Smoky Hill Chalk
117852	col	37.799999	34.299999	Khneifiss L2			1	Late Campanian	Early Maastrichtian	83.5	66	37884	Campanian	-	Campanian	Campanian, Maastrichtian	Campanian, Maastrichtian
117853	col	37.833332	34.299999	Charquieh Mine A, L1			1	Late Campanian	Early Maastrichtian	83.5	66	37884	Campanian	-	Campanian	Campanian, Maastrichtian	Campanian, Maastrichtian
117854	col	37.833332	34.299999	Charquieh Mine A, L2			1	Late Campanian	Early Maastrichtian	83.5	66	37884	Campanian	-	Campanian	Campanian, Maastrichtian	Campanian, Maastrichtian
117855	col	37.833332	34.299999	Charquieh Mine A, L3			1	Late Campanian	Early Maastrichtian	83.5	66	37884	Campanian	-	Campanian	Campanian, Maastrichtian	Campanian, Maastrichtian
117856	col	-101.161667	38.950558	Logan County Dolichorhynchops osborni locality (PROXY)			1	Late Coniacian	Early Campanian	89.3	70.6	34117	Campanian	-	Campanian	Campanian	Coniacian, Santonian, Campanian, Maastrichtian	Niobrara	Colorado	Smoky Hill Chalk
117857	col	37.833332	34.299999	Charquieh Mine B			1	Late Campanian	Early Maastrichtian	83.5	66	37884	Campanian	-	Campanian	Campanian, Maastrichtian	Campanian, Maastrichtian
117860	col	-104.286110	43.242500	Redbird (Dolichorhynchops osborni locality)			1	Middle Campanian		83.5	70.6	34117	Campanian	-	Campanian	Campanian, Maastrichtian	Campanian, Maastrichtian	Pierre Shale	Montana	Sharon Springs
117861	col	-103.611946	43.193890	Hat Creek drainage			1	Early Campanian	Middle Campanian	83.5	70.6	34117	Campanian	-	Campanian	Campanian, Maastrichtian	Campanian, Maastrichtian	Pierre Shale	Montana	Sharon Springs
117863	col	38.750000	34.750000	Soukhneh			1	Late Campanian	Early Maastrichtian	83.5	66	37884	Campanian	-	Campanian	Campanian, Maastrichtian	Campanian, Maastrichtian
118044	col	48.366669	54.316666	Ulyanovsk area [Sveltonectes insolitus type locality]			1	Late Barremian		130	125.45	38000	Barremian	-	Barremian	Hauterivian, Barremian	Hauterivian, Barremian
118183	col	-101.338890	38.911110	East of Fort Wallace (PROXY)		Polycotylus latipinnis referred limb	1	Early Campanian		83.5	70.6	35614	Campanian	-	Campanian	Campanian, Maastrichtian	Campanian, Maastrichtian	Niobrara	Colorado	Smoky Hill Chalk
118185	col	-97.179169	31.518333	McLennan County (PROXY)		Dolichorhynchos bonneri referred skeleton	1	Campanian		83.6	72.1	33004	Campanian	Campanian	Campanian	Campanian	Campanian	Taylor Marl
118199	col	-0.495833	52.070831	Quest Pit, east of Stewartby		Marmornectes type locality	1	Early Callovian		164.7	161.2	38068	Oxfordian	-	Oxfordian	Callovian, Oxfordian	Callovian, Oxfordian	Oxford Clay	Ancholme	Peterborough
118315	col	-1.456944	52.235558	Harbury Cement Works, Leamington Spa (owned by Greaves, Bull, and Lakin)		Macroplata tenuiceps holotype locality	1	Late Hettangian		201.3	196.5	38104	Sinemurian	-	Sinemurian	Hettangian, Sinemurian	Hettangian, Sinemurian	Blue Lias	Lias	Rugby Limestone
118316	col	143.141663	-20.729445	Richmond 'pliosaur' locality			1	Late Albian		105.3	99.6	38105	Albian	-	Albian	Albian, Cenomanian	Albian, Cenomanian	Allaru Mudstone	Rolling Downs
118411	col	-79.000000	73.500000	Bylot Island [SCDP]		Canadaga arctica type locality	1	Late Maastrichtian		70.6	66	62064	Maastrichtian	Maastrichtian	Maastrichtian	Maastrichtian	Maastrichtian	Kanguk
118470	col	-0.614722	54.484722	Whitby, alum works rubbish heap		Plesiosaurus coelospondylus holotype locality	1	Early Toarcian		183	182	38162	Toarcian	-	Toarcian	Pliensbachian, Toarcian	Pliensbachian, Toarcian
118471	col	-0.606389	54.490002	'Alum Shale' (Main Alum Shales, Harpoceras bifrons), Whitby-Saltwick, Yorkshire			2	Bifrons		182	175.6	38162	Toarcian	Toarcian	Toarcian	Toarcian	Toarcian	Alum Shale		Main Alum Shales
118472	col	-2.901667	50.733612	Charmouth, E.C.H. Day collection			3	Sinemurian		199.3	190.8	38162	Sinemurian	Sinemurian	Sinemurian	Sinemurian	Sinemurian	Charmouth Mudstone
118473	col	-0.858056	52.896389	near Granby		Eretmosaurus type	1	Late Sinemurian		196.5	189.6	34651	Sinemurian	-	Sinemurian	Sinemurian, Pliensbachian	Sinemurian, Pliensbachian
118478	col	-2.938889	50.726112	Lyme Regis, Echioceras raricostatum			1	Late Sinemurian		196.5	189.6	38163	Sinemurian	-	Sinemurian	Sinemurian, Pliensbachian	Sinemurian, Pliensbachian	Charmouth Mudstone	Lias	Black Ven Marl
118829	col	-0.693333	52.302776	Wellingborough			1	Bifrons		182	175.6	29856	Toarcian	Toarcian	Toarcian	Toarcian	Toarcian
118875	col	-101.161667	38.950558	Alzadasaurus kansasensis type, Logan County [PROXY]			1	Early Campanian		83.5	70.6	38181	Campanian	-	Campanian	Campanian, Maastrichtian	Campanian, Maastrichtian	Niobrara	Colorado	Smoky Hill Chalk
118877	col	-101.391113	39.006111	McAllaster ('Plesiosaurus' gulo type locality)			1	Santonian	Campanian	86.3	72.1	38181	Campanian	-	Campanian	Santonian, Campanian	Santonian, Campanian
118879	col	-101.161667	38.950558	Logan County Dolichorhynchops dolichopus locality (PROXY)			1	Late Coniacian	Early Campanian	89.3	70.6	38181	Campanian	-	Campanian	Campanian	Coniacian, Santonian, Campanian, Maastrichtian	Niobrara	Colorado	Smoky Hill Chalk
118882	col	-2.911944	50.733891	Northwest corner of Black Ven Water		Attenborosaurus conybeari type locality	1	Late Sinemurian		196.5	189.6	38182	Sinemurian	-	Sinemurian	Sinemurian, Pliensbachian	Sinemurian, Pliensbachian	Charmouth Mudstone	Lias
118938	col	-2.938889	50.726112	Lyme Regis: Pinhay Bay (Lower Lias, general)		Charmouth	7	Early Hettangian	Early Pliensbachian	201.3	183	38188	-	-	-	Sinemurian, Pliensbachian	Hettangian, Sinemurian, Pliensbachian		Lias
118939	col	-0.904444	52.262222	Kingsthorpe, 'Upper Liassic'			2	Falciferum	Bifrons	183	175.6	38191	Toarcian	-	Toarcian	Pliensbachian, Toarcian	Pliensbachian, Toarcian	Whitby Mudstone
118945	col	-73.065002	-36.644722	South Coast of Quiriquina Island, near the lighthouse			1	Late Maastrichtian		70.6	66	38202	Maastrichtian	Maastrichtian	Maastrichtian	Maastrichtian	Maastrichtian	Quiriquina
118946	col	143.529007	-38.855034	Eric the Red West		Crayfish Bay	1	Late Aptian	Early Albian	122.46	109	38204	Aptian	-	Aptian	Aptian, Albian	Aptian, Albian	Eumeralla	Otway
119005	col	-106.000000	51.000000	Southern Saskatchewan		Canadian Museum of Nature; Platypterygius americanus referred specimen	1	Albian	Cenomanian	113	93.9	38221	Albian	-	Albian	Albian	Albian, Cenomanian	Ashville
119008	col	173.728882	-35.634445	Waiokumurau Valley		P06/f1	1	Cretaceous		145	66	38234	-	-	-	-	Berriasian, Valanginian, Hauterivian, Barremian, Aptian, Albian, Cenomanian, Turonian, Coniacian, Santonian, Campanian, Maastrichtian
119010	col	144.199997	-20.841667	Galah Creek, Hughenden			1	Late Albian		105.3	99.6	38235	Albian	-	Albian	Albian, Cenomanian	Albian, Cenomanian	Toolebuc	Rolling Downs
119020	col	-111.667221	56.995834	Syncrude Base Mine, West side III		TMP 2000.29.01; Athabascasaurus bitumineus type locality	1	Early Albian		112.03	109	38238	Albian	Albian	Albian	Albian	Albian	Clearwater	Mannville	Wabiskaw
119083	col	-2.731389	51.125000	Street (general)			12	Early Hettangian		201.3	196.5	34651	Sinemurian	-	Sinemurian	Hettangian, Sinemurian	Hettangian, Sinemurian	Blue Lias	Lias
119084	col	-2.459444	51.424721	Bitton, near Bristol			3	Hettangian	Early Pliensbachian	201.3	183	34651	-	-	-	Sinemurian, Pliensbachian	Hettangian, Sinemurian, Pliensbachian		Lias
119085	col	-2.396389	51.398335	Weston, near Bath			1	Hettangian	Early Pliensbachian	201.3	183	34651	-	-	-	Sinemurian, Pliensbachian	Hettangian, Sinemurian, Pliensbachian		Lias
119086	col	-1.203889	51.758057	Heddington Pits, Kimmeridge Clay		Headington	3	Early Kimmeridgian		155.7	150.8	34651	Kimmeridgian	-	Kimmeridgian	Kimmeridgian, Tithonian	Kimmeridgian, Tithonian	Kimmeridge Clay		Lower
119139	col	-107.650002	42.840000	Gas Hills area 70km west of Casper (Megalneusaurus rex type locality)			1	Oxfordian		163.5	157.3	38268	Oxfordian	Oxfordian	Oxfordian	Oxfordian	Oxfordian	Sundance		Redwater Shale
119281	col	-106.745560	43.405834	Off 33 mile road, near Roughlock Hill			2	Oxfordian		163.5	157.3	38279	Oxfordian	Oxfordian	Oxfordian	Oxfordian	Oxfordian	Sundance		Redwater Shale
119282	col	-111.725281	44.844444	Near Freezeout Mountain(s) [PROXY]		Freezeout Hills	3	Oxfordian		163.5	157.3	38279	Oxfordian	Oxfordian	Oxfordian	Oxfordian	Oxfordian	Sundance		Redwater Shale
119283	col	-105.594444	41.638332	Albany County (Plesiosaurus shirleyensis type locality) [PROXY]			2	Oxfordian		163.5	157.3	38280	Oxfordian	Oxfordian	Oxfordian	Oxfordian	Oxfordian	Sundance		Redwater Shale
119284	col	-1.148889	52.752499	Barrow upon Soar		Barrow on Soar	1	Early Hettangian		201.3	196.5	38281	Sinemurian	-	Sinemurian	Hettangian, Sinemurian	Hettangian, Sinemurian	Blue Lias	Lias	Bottom Floor Limestone
119285	col	-2.548333	51.143890	Street-on-the-Fosse (Pylle), ~4 km south of Shepton Mallet			1	Early Hettangian		201.3	196.5	38281	Sinemurian	-	Sinemurian	Hettangian, Sinemurian	Hettangian, Sinemurian	Blue Lias
119286	col	-2.498889	51.416389	Keynsham, near Bristol			1	Sinemurian		199.3	190.8	38282	Sinemurian	Sinemurian	Sinemurian	Sinemurian	Sinemurian
119503	col	-0.469167	52.135834	Bedford marine reptiles			1	Late Callovian		164.7	161.2	33993	Oxfordian	-	Oxfordian	Callovian, Oxfordian	Callovian, Oxfordian	Oxford Clay	Ancholme	Peterborough
119504	col	-2.131944	50.611942	Kimmeridge Bay, Mansel collection			7	Late Kimmeridgian		155.7	150.8	38367	Kimmeridgian	-	Kimmeridgian	Kimmeridgian, Tithonian	Kimmeridgian, Tithonian	Kimmeridge Clay
119505	col	-2.445833	50.567223	Isle of Portland, Portland Stone (general)		Portland Island	4	Late Tithonian		150.8	145	31216	Tithonian	Tithonian	Tithonian	Tithonian	Tithonian	Portland Stone	Portland	Portland Freestone
119506	col	0.379722	52.603889	Downham Market plesiosaur			1	Kimmeridgian	Early Tithonian	157.3	145	33993	Tithonian	-	Tithonian	Kimmeridgian, Tithonian	Kimmeridgian, Tithonian	Kimmeridge Clay
119507	col	-1.195000	51.753056	Coppock's Pit, Shotover			1	Kimmeridgian	Early Tithonian	157.3	145	33993	Tithonian	-	Tithonian	Kimmeridgian, Tithonian	Kimmeridgian, Tithonian	Kimmeridge Clay
119508	col	0.284344	52.403118	Ely, Roswell Pits		Roslyn Pits	10	Early Kimmeridgian		155.7	150.8	14179	Kimmeridgian	-	Kimmeridgian	Kimmeridgian, Tithonian	Kimmeridgian, Tithonian	Kimmeridge Clay
119509	col	0.148333	52.358055	Haddenham, near Ely (plesiosaur)			1	Kimmeridgian		157.3	152.1	33993	Kimmeridgian	Kimmeridgian	Kimmeridgian	Kimmeridgian	Kimmeridgian	Kimmeridge Clay
119563	col	-0.242778	52.403610	Huntingdonshire marine reptiles			1	Callovian		166.1	163.5	34515	Callovian	Callovian	Callovian	Callovian	Callovian	Oxford Clay		Peterborough
119605	col	9.175278	51.840000	Lücking clay pit, Sommersell			1	Early Pliensbachian		189.6	183	38374	Pliensbachian	Pliensbachian	Pliensbachian	Pliensbachian	Pliensbachian
119606	col	0.201389	52.386665	Wichford, near Haddenham and Ely		Witchford	1	Kimmeridgian	Early Tithonian	157.3	145	14179	Tithonian	-	Tithonian	Kimmeridgian, Tithonian	Kimmeridgian, Tithonian	Kimmeridge Clay
119665	col	-0.337222	53.387501	Market Rasen		Market-Raisin	1	Early Kimmeridgian		155.7	150.8	38163	Kimmeridgian	-	Kimmeridgian	Kimmeridgian, Tithonian	Kimmeridgian, Tithonian	Kimmeridge Clay	Ancholme	Lower
119666	col	-2.454167	50.608891	Near Weymouth			2	Kimmeridgian	Early Tithonian	157.3	145	37969	Tithonian	-	Tithonian	Kimmeridgian, Tithonian	Kimmeridgian, Tithonian	Kimmeridge Clay
119667	col	-1.195000	51.753056	Shotover Railway Cutting (Great Western Railway excavation), near Swindon			3	Late Kimmeridgian		155.7	150.8	38384	Kimmeridgian	-	Kimmeridgian	Kimmeridgian, Tithonian	Kimmeridgian, Tithonian	Kimmeridge Clay
119668	col	1.800556	50.751110	Le Wast		Boulogne-sur-Mer, Boulonnais	4	Late Callovian		164.7	161.2	32159	Oxfordian	-	Oxfordian	Callovian, Oxfordian	Callovian, Oxfordian	Oxford Clay	Ancholme
119669	col	-0.243611	52.570278	Peterborough area, Porter Collection			3	Callovian		166.1	163.5	14179	Callovian	Callovian	Callovian	Callovian	Callovian	Oxford Clay		Peterborough
119670	col	-0.264722	52.220001	Eynesbury, near St. Neots		Enysbury, St Neots, Saint Neots	1	Callovian		166.1	163.5	14179	Callovian	Callovian	Callovian	Callovian	Callovian	Oxford Clay		Peterborough
120222	col	16.299999	78.339996	33m Above the Fish Horizon, Mt. Viking			1	Spathian		251.3	247.2	38416	Olenekian	-	Olenekian	Olenekian	Olenekian	Sticky Keep	Sassendalen
120291	col	-2.131944	50.611668	Kimmeridge Bay foreshore (Etches collection)			1	Early Kimmeridgian		155.7	150.8	38468	Kimmeridgian	-	Kimmeridgian	Kimmeridgian, Tithonian	Kimmeridgian, Tithonian	Kimmeridge Clay		Lower
120507	col	-97.290001	32.770000	DMNH 11843, Grayson Marl		Platypterygius specimen	1	Early Cenomanian		99.6	93.5	38518	Cenomanian	-	Cenomanian	Cenomanian, Turonian	Cenomanian, Turonian	Grayson Marl
120555	col	39.033333	51.683334	Semiluki		Veduga River, Voronezh; Platypterygius ochevi type	1	Albian	Cenomanian	113	93.9	38536	Albian	-	Albian	Albian	Albian, Cenomanian
120577	col	-0.762021	39.418106	Cantera Carcalín, Buñol		la playa fosíl	1	Tithonian		152.1	145	38554	Tithonian	Tithonian	Tithonian	Tithonian	Tithonian	Higueruelas
121521	col	46.162777	55.045555	Near Mishukovo, left tributary of the Sura River, Menya River			1	Late Hauterivian		136.4	130	38757	Valanginian	-	Valanginian	Valanginian, Hauterivian	Valanginian, Hauterivian
122153	col	-2.920000	50.732498	Lyme Regis unspecified (BMNH)			2	Early Sinemurian		196.5	189.6	43905	Sinemurian	-	Sinemurian	Sinemurian, Pliensbachian	Sinemurian, Pliensbachian
122157	col	-1.150000	52.733002	Barrow-on-Soar (BMNH collection)			1	Planorbis		201.3	196.5	38891	Sinemurian	-	Sinemurian	Hettangian, Sinemurian	Hettangian, Sinemurian
122362	col	-2.630000	51.599998	Aust Cliff bone bed (Ord coll, Bristol)			2	Rhaetian		208.5	201.3	24888	Rhaetian	Rhaetian	Rhaetian	Rhaetian	Rhaetian	Westbury	Penarth
122365	col	-2.630000	51.599998	Aust Cliff bone bed (BMNH coll)			2	Rhaetian		208.5	201.3	43798	Rhaetian	Rhaetian	Rhaetian	Rhaetian	Rhaetian	Westbury	Penarth
122373	col	-0.630000	54.490002	Whitby (BMNH coll)			3	Toarcian		182.7	174.1	38893	Toarcian	Toarcian	Toarcian	Toarcian	Toarcian
122463	col	9.518056	48.633057	Holzmaden/Ohmden quarry, Wilder Schiefer epsilon III (UMH coll)			1	Bifrons		182	175.6	39019	Toarcian	Toarcian	Toarcian	Toarcian	Toarcian	Posidonia Shale
122652	col	-0.289300	54.210098	Speeton Clay Fm, Bed D2C, Filey, Yorkshire			1	Early Hauterivian		136.4	130	39106	Valanginian	-	Valanginian	Valanginian, Hauterivian	Valanginian, Hauterivian	Speeton Clay	Cromer Knoll	D
122653	col	10.654167	52.248890	Cremlingen, A39 autobahn		Acamptonectes densus paratype	1	Late Hauterivian		136.4	130	39106	Valanginian	-	Valanginian	Valanginian, Hauterivian	Valanginian, Hauterivian
122654	col	0.133333	52.200001	Cambridge Acamptonectes sp.			1	Late Albian		105.3	99.6	39106	Albian	-	Albian	Albian, Cenomanian	Albian, Cenomanian	West Melbury Marly Chalk	Chalk	Cambridge Greensand
122655	col	9.716667	55.366669	Hannover, Broili		Ichthyosaurus brunsvicensis type locality	1	Neocomian		145	130	39106	-	-	-	Berriasian, Valanginian	Berriasian, Valanginian, Hauterivian
122657	col	-0.330182	53.486115	Top Barn Quarry, Nettleton			5	Late Tithonian	Early Berriasian	150.8	140.2	39108	Tithonian	-	Tithonian	Tithonian, Berriasian	Tithonian, Berriasian	Spilsby Sandstone		Lower
122660	col	-69.667503	-39.194443	Chacay Melelhue		Caypullisaurus bonapartei referred locality\r\nCaypullisaurus bonapartei referred material	1	Late Tithonian		150.8	145	35024	Tithonian	Tithonian	Tithonian	Tithonian	Tithonian	Vaca Muerta
122661	col	-70.495834	-38.112499	Trincajuera Creek		Caypullisaurus bonapartei referred locality\r\nCaypullisaurus bonapartei referred material	3	Late Tithonian		150.8	145	35024	Tithonian	Tithonian	Tithonian	Tithonian	Tithonian	Vaca Muerta
122662	col	-69.667503	-39.194443	Yesera del Tromen		Caypullisaurus bonapartei referred locality\r\nCaypullisaurus bonapartei referred material	4	Berriasian		145	139.8	35024	Berriasian	Berriasian	Berriasian	Berriasian	Berriasian	Vaca Muerta
122700	col	10.333333	52.150002	Pit "Gitter", Salzgitter		Platypterygius hercynicus type	1	Late Aptian		122.46	112.03	39111	Aptian	-	Aptian	Aptian, Albian	Aptian, Albian
122701	col	143.800003	-20.883329	Ashgrove Station			1	Late Albian		105.3	99.6	34890	Albian	-	Albian	Albian, Cenomanian	Albian, Cenomanian	Allaru Mudstone	Rolling Downs
122702	col	143.800003	-20.883329	Lydia Downs Station, Nelia			1	Late Albian		105.3	99.6	34890	Albian	-	Albian	Albian, Cenomanian	Albian, Cenomanian	Toolebuc	Rolling Downs
122703	col	143.583328	-20.866667	Stewart Park, near Flinders River			1	Late Albian		105.3	99.6	34890	Albian	-	Albian	Albian, Cenomanian	Albian, Cenomanian	Toolebuc	Rolling Downs
122704	col	143.583328	-20.866667	Branch of Flinders River between Flinders and Borree Park Homestead			1	Late Albian		105.3	99.6	34890	Albian	-	Albian	Albian, Cenomanian	Albian, Cenomanian	Toolebuc	Rolling Downs
122705	col	141.183334	-20.000000	Kilterry Station, north of Flinders River, near Julia Creek			1	Late Albian		105.3	99.6	34890	Albian	-	Albian	Albian, Cenomanian	Albian, Cenomanian	Toolebuc	Rolling Downs
122706	col	143.583328	-20.866667	Boremba Station			1	Late Albian		105.3	99.6	34890	Albian	-	Albian	Albian, Cenomanian	Albian, Cenomanian	Toolebuc	Rolling Downs
122712	col	144.199997	-20.841667	Canary Station, Hughenden area		Boulia	2	Late Albian		105.3	99.6	39113	Albian	-	Albian	Albian, Cenomanian	Albian, Cenomanian	Toolebuc	Rolling Downs
122731	col	-0.510000	49.035000	La Caine-Curcy (MNHN coll)			3	Early Toarcian		183	182	39117	Toarcian	-	Toarcian	Pliensbachian, Toarcian	Pliensbachian, Toarcian
122732	col	-0.510000	49.035000	La Caine-Curcy (Tesson collection: BMNH) (=Curcy, Calvados)			2	Early Toarcian		183	182	39117	Toarcian	-	Toarcian	Pliensbachian, Toarcian	Pliensbachian, Toarcian
123285	col	-57.900002	-63.900002	Santa Marta Cove			2	Late Campanian		83.5	70.6	47947	Campanian	-	Campanian	Campanian, Maastrichtian	Campanian, Maastrichtian	Snow Hill Island	Marambio
123368	col	6.593333	43.772221	La Martre (Var)		Dacosaurus lapparenti type locality	1	Late Valanginian		140.2	136.4	39523	Valanginian	-	Valanginian	Berriasian, Valanginian	Berriasian, Valanginian
123469	col	-105.984001	41.792500	Wilcox		Coelosuchus reedii type locality	1	Middle Cenomanian		99.6	93.5	39662	Cenomanian	-	Cenomanian	Cenomanian, Turonian	Cenomanian, Turonian	Graneros Shale	Colorado
123475	col	5.000000	44.164722	Gigondas		Neustosaurus gigondarum type locality	1	Early Valanginian		140.2	136.4	39667	Valanginian	-	Valanginian	Berriasian, Valanginian	Berriasian, Valanginian
123550	col	16.583332	43.183334	Between Starigrad and Vrboska, Hvar		Stari Grad; Aigialosaurus (Opetiosaurus) bucchichi	1	Late Cenomanian		99.6	93.5	39744	Cenomanian	-	Cenomanian	Cenomanian, Turonian	Cenomanian, Turonian
123551	col	16.583332	43.183334	Between Starigrad and Vrboska, Hvar		Stari Grad; Aigialosaurus dalmaticus type locality	1	Late Cenomanian		99.6	93.5	39745	Cenomanian	-	Cenomanian	Cenomanian, Turonian	Cenomanian, Turonian
123556	col	1.038333	47.138611	Ferrière-sur-Beaulieu, Loches			1	Late Turonian		93.5	89.3	39747	Turonian	-	Turonian	Turonian, Coniacian	Turonian, Coniacian
123558	col	1.166667	47.161667	Chemillé sur Indrois		Tuffeau jaune	1	Late Turonian		93.5	89.3	39747	Turonian	-	Turonian	Turonian, Coniacian	Turonian, Coniacian
123559	col	0.990556	47.325832	Bléré, Loire		Tuffeau jaune	1	Late Turonian		93.5	89.3	39747	Turonian	-	Turonian	Turonian, Coniacian	Turonian, Coniacian
123560	col	1.042500	47.460278	Limeray		Craie marneuse	1	Early Turonian		93.5	89.3	39747	Turonian	-	Turonian	Turonian, Coniacian	Turonian, Coniacian
123561	col	1.042500	47.460278	Ambroise		Craie marneuse	1	Early Turonian		93.5	89.3	39747	Turonian	-	Turonian	Turonian, Coniacian	Turonian, Coniacian
123567	col	13.745000	45.816666	Komen (cave)		Comeno; Carsosaurus marchesetti type locality	1	Late Cenomanian		99.6	93.5	7928	Cenomanian	-	Cenomanian	Cenomanian, Turonian	Cenomanian, Turonian
123839	col	104.308891	24.884722	Luoping area, upper member of Guanling Formation limestone (middle Anisian)			1	Pelsonian		247.2	242	39840	Anisian	Anisian	Anisian	Anisian	Anisian	Guanling		upper
125950	col	-76.851944	38.913612	Landover Road and 95 Junction			1	Maastrichtian		72.1	66	40895	Maastrichtian	Maastrichtian	Maastrichtian	Maastrichtian	Maastrichtian	Severn
126235	col	-131.745285	53.044445	GSC C-196931, Cumshewa Inlet			1	Late Albian		105.3	99.6	41000	Albian	-	Albian	Albian, Cenomanian	Albian, Cenomanian
127257	col	-112.891945	49.520557	150 metres south of St. Mary River, near Lethbridge		Albertonectes vanderveldei type locality (Elasmosauridae)	1	Late Campanian		83.5	70.6	41401	Campanian	-	Campanian	Campanian, Maastrichtian	Campanian, Maastrichtian	Bearpaw Shale
127262	col	-122.397499	54.941113	Hart Ranges			1	Smithian		251.3	247.2	41403	Olenekian	-	Olenekian	Olenekian	Olenekian	Sulphur Mountain		Vega-Phroso
127411	col	-73.564445	5.652222	Vereda Monquirá, ca. 5 km WNW of Villa de Leyva			1	Late Aptian		122.46	112.03	41483	Aptian	-	Aptian	Aptian, Albian	Aptian, Albian	Paja
127412	col	43.611668	52.584721	Zatolokino Village		Georgiasaurus penzensis type locality	1	Santonian		86.3	83.6	41484	Santonian	Santonian	Santonian	Santonian	Santonian
127413	col	44.999168	51.239445	Beloye Ozero		Beloe Ozero	1	Campanian		83.6	72.1	41484	Campanian	Campanian	Campanian	Campanian	Campanian
127414	col	48.855000	51.751110	Savel'evsk Mine No. 1, near Gornyi		Pliosaurus (Strongylokrotaphus) irgisensis type, Savelievsky, Gornyy	1	Tithonian		152.1	145	41486	Tithonian	Tithonian	Tithonian	Tithonian	Tithonian	Savel'evsk oil shales
127453	col	48.283333	54.966667	Buinsk Mine oil shales		Liopleurodon rossicus type, Buinsky	1	Tithonian		152.1	145	41486	Tithonian	Tithonian	Tithonian	Tithonian	Tithonian
127456	col	49.599998	51.183334	Ozinsky No. 1 oil shale mine, left Volga bank (Zavolzh'e)		Ozink	1	Late Tithonian		150.8	145	41506	Tithonian	Tithonian	Tithonian	Tithonian	Tithonian
127480	col	-1.965000	50.606667	Swanage/Purbeck (DORCM/BMNH) [Wm. Cunnington Collection]			1	Berriasian		145	139.8	41527	Berriasian	Berriasian	Berriasian	Berriasian	Berriasian		Purbeck
127529	col	0.573333	50.854168	Hastings, unspecified			1	Early Valanginian		140.2	136.4	33960	Valanginian	-	Valanginian	Berriasian, Valanginian	Berriasian, Valanginian	Wadhurst Clay	Wealden
127530	col	0.396667	51.148335	Brenchley			1	Early Valanginian		140.2	136.4	41566	Valanginian	-	Valanginian	Berriasian, Valanginian	Berriasian, Valanginian	Wadhurst Clay	Wealden
127568	col	145.480560	-38.556110	Black Head, Kilcunda		Blackhead site	1	Aptian		125	113	63253	Aptian	Aptian	Aptian	Aptian	Aptian	Eumeralla	Otway
127610	col	-2.156111	51.253887	Westbury claypit (Lafarge cement works) E4			1	Late Kimmeridgian		155.7	150.8	41621	Kimmeridgian	-	Kimmeridgian	Kimmeridgian, Tithonian	Kimmeridgian, Tithonian	Kimmeridge Clay		Lower
128426	col	-0.297009	40.648815	Mas de Rafael		Todolella	1	Early Aptian		125.45	122.46	55385	Aptian	-	Aptian	Barremian, Aptian	Barremian, Aptian	Arcillas de Morella
128627	col	-8.805833	40.189720	1500 m WNW of Alhadas, near Murtede		Lusonectes sauvagei type locality	1	Toarcian		182.7	174.1	41998	Toarcian	Toarcian	Toarcian	Toarcian	Toarcian	São Gião
129288	col	139.909439	-22.911388	Boulia region			1	Late Albian		105.3	99.6	42112	Albian	-	Albian	Albian, Cenomanian	Albian, Cenomanian	Toolebuc	Rolling Downs
130048	col	11.826369	49.007839	Rygol Quarry, Painten			2	Late Kimmeridgian		155.7	150.8	42198	Kimmeridgian	-	Kimmeridgian	Kimmeridgian, Tithonian	Kimmeridgian, Tithonian	Torleite
130656	col	-2.060000	51.500000	Christian Malford			3	Callovian		166.1	163.5	42278	Callovian	Callovian	Callovian	Callovian	Callovian	Oxford Clay
130760	col	-2.920000	50.732498	Lyme Regis, Davoei zone (BMNH)			1	Davoei		189.6	183	42278	Pliensbachian	Pliensbachian	Pliensbachian	Pliensbachian	Pliensbachian
131230	col	-113.500000	76.151108	Cape Grassy, Melville Island plesiosaur		Borealonectes type site	1	Callovian		166.1	163.5	42394	Callovian	Callovian	Callovian	Callovian	Callovian	Hiccles Cove		Upper
131231	col	-113.500000	76.151108	Cape Grassy, Melville Island ichthyosaur 2			1	Oxfordian	Kimmeridgian	163.5	152.1	42394	Oxfordian	-	Oxfordian	Oxfordian, Kimmeridgian	Oxfordian, Kimmeridgian	Ringnes
131422	col	9.066111	48.558613	Olgahain bonebed, Bebenhausen			3	Rhaetian		208.5	201.3	44574	Rhaetian	Rhaetian	Rhaetian	Rhaetian	Rhaetian	Exter	Keuper
131488	col	-0.370556	49.062778	Roche-Blain quarry, Fresney-le-Puceux, near Laize-la-Ville			1	Late Pliensbachian		189.6	183	42440	Pliensbachian	Pliensbachian	Pliensbachian	Pliensbachian	Pliensbachian	Calcaire à Bélemnites
131886	col	7.540000	47.209999	Soleure, Solothorn (BMNH Egerton coll.)			2	Kimmeridgian		157.3	152.1	38893	Kimmeridgian	Kimmeridgian	Kimmeridgian	Kimmeridgian	Kimmeridgian
131924	col	9.530000	48.650002	Ohmden, Würtemberg (BMNH coll)			1	Toarcian		182.7	174.1	38893	Toarcian	Toarcian	Toarcian	Toarcian	Toarcian
131997	col	-0.370000	49.189999	Great Oolite, Caen, Normandy (BMNH Tesson collection)			3	Bathonian		168.3	166.1	38893	Bathonian	Bathonian	Bathonian	Bathonian	Bathonian	Great Oolite
132062	col	10.904444	48.792500	Daiting			6	Early Tithonian		150.8	145	42559	Tithonian	Tithonian	Tithonian	Tithonian	Tithonian	Mörnsheim
132064	col	-69.000000	-23.000000	Immediately north of Placilla de Caracoles, near the cemetery			1	Callovian		166.1	163.5	42562	Callovian	Callovian	Callovian	Callovian	Callovian	Mina Chica
132114	col	9.575278	48.649723	Road-cut 700 m SE of the center of Zell am Aichelberg			3	Early Aalenian		175.6	171.6	42571	Aalenian	-	Aalenian	Toarcian, Aalenian	Toarcian, Aalenian	Opalinuston
132115	col	9.648333	48.661945	Mohring Commercial brick quarry, Heiningen		Mohring Brick Quarry	1	Early Aalenian		175.6	171.6	42571	Aalenian	-	Aalenian	Toarcian, Aalenian	Toarcian, Aalenian	Opalinuston
132348	col	-73.296669	-51.111668	Tyndall Glacier, Parque Nacional Torres del Paine			1	Late Tithonian	Albian	150.8	100.5	42625	-	-	-	-	Tithonian, Berriasian, Valanginian, Hauterivian, Barremian, Aptian, Albian	Zapata
132352	col	-71.666664	-33.366669	Algarrobo (EQM)		Marine reptile site	2	Early Maastrichtian		70.6	66	42627	Maastrichtian	Maastrichtian	Maastrichtian	Maastrichtian	Maastrichtian	Estratos de Quebrada Municipalidad
132356	col	-111.666664	37.000000	Tropic Shale (MNA locality 1627)		Dolichorhynchops tropicensis type	1	Early Turonian		93.5	89.3	42631	Turonian	-	Turonian	Turonian, Coniacian	Turonian, Coniacian	Tropic Shale
132357	col	-111.666664	37.000000	Tropic Shale (MNA locality 1483)		Dolichorhynchops tropicensis referred specimen	1	Early Turonian		93.5	89.3	42631	Turonian	-	Turonian	Turonian, Coniacian	Turonian, Coniacian	Tropic Shale
132361	col	9.525556	48.645557	Ohmden, GPIT specimen, epsilon III			1	Early Toarcian		183	182	42635	Toarcian	-	Toarcian	Pliensbachian, Toarcian	Pliensbachian, Toarcian	Posidonia Shale		Lias Epsilon 3
132380	col	45.340279	-17.505833	Behazonaty, SW of the basin of the Kelifely			1	Toarcian		182.7	174.1	42654	Toarcian	Toarcian	Toarcian	Toarcian	Toarcian	Kandreho
132494	col	-2.665278	40.964169	Algora vertebrate site			1	Middle Cenomanian	Late Cenomanian	99.6	93.5	42688	Cenomanian	-	Cenomanian	Cenomanian, Turonian	Cenomanian, Turonian	Utrillas
132554	col	-98.470276	39.339443	"Blue Hill area", Tipton			1	Middle Turonian		93.5	89.3	42704	Turonian	-	Turonian	Turonian, Coniacian	Turonian, Coniacian	Carlile Shale	Colorado	Blue Hill Shale
132603	col	13.745000	45.816666	Comen		Komen, Comeno; Mesoleptos zendrinii type	2	Late Cenomanian	Early Turonian	99.6	89.3	42712	Cenomanian	-	Cenomanian	Cenomanian, Turonian, Coniacian	Cenomanian, Turonian, Coniacian
132604	col	16.500000	43.166668	Hvar Island (Isola di Lesina)		‘Mesoleptos’ cf. zendrinii locality	1	Late Cenomanian		99.6	93.5	42712	Cenomanian	-	Cenomanian	Cenomanian, Turonian	Cenomanian, Turonian
132610	col	-98.532776	38.909721	USNM 50136			1	Early Turonian	Middle Turonian	93.5	89.3	42716	Turonian	-	Turonian	Turonian, Coniacian	Turonian, Coniacian	Greenhorn Limestone	Colorado
132646	col	-2.909167	50.929169	Strawberry Bank quarry, north of Ilminster			3	Falciferum		183	182	42722	Toarcian	-	Toarcian	Pliensbachian, Toarcian	Pliensbachian, Toarcian	Beacon Limstone	Lias
132798	col	8.531389	47.165279	Saint Verena, Solothurn		St Verena, Sankt Verena	1	Early Kimmeridgian		155.7	150.8	42756	Kimmeridgian	-	Kimmeridgian	Kimmeridgian, Tithonian	Kimmeridgian, Tithonian	Raetschenbank
132799	col	1.606944	50.811390	Ambleteuse, near Boulonnais			1	Late Kimmeridgian		155.7	150.8	42757	Kimmeridgian	-	Kimmeridgian	Kimmeridgian, Tithonian	Kimmeridgian, Tithonian	Argiles de Châtillon
132800	col	5.386667	49.158890	Verdun			1	Late Kimmeridgian		155.7	150.8	42757	Kimmeridgian	-	Kimmeridgian	Kimmeridgian, Tithonian	Kimmeridgian, Tithonian	Marnes a Gryphées virgules d'Issoncourt
132801	col	9.484167	48.614166	Nabern, near Boll, Lias Mittel-epsilon II/5			1	Early Toarcian		183	182	29299	Toarcian	-	Toarcian	Pliensbachian, Toarcian	Pliensbachian, Toarcian	Posidonia Shale		Lias Mittel-epsilon II/5
132802	col	9.541111	48.634998	Posidonien-Schiefer, Holzmaden non-specific horizon and collection			2	Early Toarcian		183	182	42759	Toarcian	-	Toarcian	Pliensbachian, Toarcian	Pliensbachian, Toarcian	Posidonia Shale
132852	col	9.620000	48.639999	Boll, near Göppingen			1	Early Toarcian		183	182	42779	Toarcian	-	Toarcian	Pliensbachian, Toarcian	Pliensbachian, Toarcian	Posidonia Shale		Lias Epsilon
132853	col	9.633333	48.650002	Heiningen, near Boll			1	Early Toarcian		183	182	42779	Toarcian	-	Toarcian	Pliensbachian, Toarcian	Pliensbachian, Toarcian	Posidonia Shale
132854	col	9.525556	48.645557	Ohmden (Mandelsloh collection)			1	Early Toarcian		183	182	42779	Toarcian	-	Toarcian	Pliensbachian, Toarcian	Pliensbachian, Toarcian	Posidonia Shale
132855	col	9.633333	48.650002	Region of Boll, near Göppingen			1	Early Toarcian		183	182	42779	Toarcian	-	Toarcian	Pliensbachian, Toarcian	Pliensbachian, Toarcian	Posidonia Shale
132856	col	9.620000	48.639999	Boll, near Göppingen, Teyler Museum collection			2	Early Toarcian		183	182	29299	Toarcian	-	Toarcian	Pliensbachian, Toarcian	Pliensbachian, Toarcian	Posidonia Shale
132857	col	9.541111	48.634998	Posidonien-Schiefer, Holzmaden, 'Lias epsilon'			2	Early Toarcian		183	182	42779	Toarcian	-	Toarcian	Pliensbachian, Toarcian	Pliensbachian, Toarcian	Posidonia Shale		Lias Epsilon
132858	col	9.620000	48.639999	Boll, near Göppingen, Senckenberg-Museum (Frankfurt) collection			1	Early Toarcian		183	182	42779	Toarcian	-	Toarcian	Pliensbachian, Toarcian	Pliensbachian, Toarcian	Posidonia Shale
132859	col	11.000278	50.133610	Near Banz Monastery, Trimeusel, Mains River		Klosters Banz, Banz Abbey	2	Toarcian		182.7	174.1	42779	Toarcian	Toarcian	Toarcian	Toarcian	Toarcian
132860	col	11.438333	49.330555	Main-Danube (Louis) canal southeast of Nuremberg (near Altdorf & Neumarkt)			1	Early Jurassic		201.3	174.1	42779	-	-	-	Pliensbachian	Hettangian, Sinemurian, Pliensbachian, Toarcian
132861	col	11.356389	49.385555	Altdorf			1	Early Jurassic		201.3	174.1	29299	-	-	-	Pliensbachian	Hettangian, Sinemurian, Pliensbachian, Toarcian
132862	col	11.783333	49.477779	Mistelgau, Lias epsilon			1	Early Toarcian		183	182	42779	Toarcian	-	Toarcian	Pliensbachian, Toarcian	Pliensbachian, Toarcian			Lias Epsilon
132863	col	10.483333	49.066666	Hesselberg, 25 km south of Ansbach			1	Early Jurassic		201.3	174.1	42779	-	-	-	Pliensbachian	Hettangian, Sinemurian, Pliensbachian, Toarcian
132864	col	9.518056	48.633057	Holzmaden, Lias epsilon II/10			2	Early Toarcian		183	182	42779	Toarcian	-	Toarcian	Pliensbachian, Toarcian	Pliensbachian, Toarcian	Posidonia Shale		Lias Epsilon II/10
132865	col	9.518056	48.633057	Holzmaden, epsilon II/4, non-specific collection data			4	Falciferum		183	182	42779	Toarcian	-	Toarcian	Pliensbachian, Toarcian	Pliensbachian, Toarcian	Posidonia Shale		Lias Epsilon II/4
132866	col	11.450000	49.299999	Ludwigs Canal, near Berg		Ludwigskanal	1	Late Toarcian		180.1	175.6	42779	Toarcian	Toarcian	Toarcian	Toarcian	Toarcian
133041	col	11.999444	49.147778	Holzheim bei Göppingen		Jurawerks Holzheim	1	Early Toarcian		183	182	42779	Toarcian	-	Toarcian	Pliensbachian, Toarcian	Pliensbachian, Toarcian			Lias epsilon II/5
133067	col	-0.241701	52.552071	Fletton brick pit, Peterborough (Leeds Collection at Tübingen [GPIT])			9	Middle Callovian		164.7	161.2	42839	Oxfordian	-	Oxfordian	Callovian, Oxfordian	Callovian, Oxfordian	Oxford Clay	Ancholme	Peterborough
133068	col	-0.206944	52.604443	Dogsthorpe brick pit (bed 11)		Peterborough	1	Middle Callovian		164.7	161.2	42840	Oxfordian	-	Oxfordian	Callovian, Oxfordian	Callovian, Oxfordian	Oxford Clay	Ancholme	Peterborough
133310	col	18.328611	44.149723	Muschelkalk			1	Middle Triassic		247.2	237	42911	Anisian	-	Anisian	Anisian, Ladinian	Anisian, Ladinian
133586	col	-0.524167	52.116943	Green End, Kempston, near Bedford			1	Callovian		166.1	163.5	14155	Callovian	Callovian	Callovian	Callovian	Callovian	Oxford Clay		Peterborough
133587	col	-0.515000	52.070278	Marston Pit, Stewartby			1	Callovian		166.1	163.5	36273	Callovian	Callovian	Callovian	Callovian	Callovian	Oxford Clay		Peterborough
133588	col	1.705000	50.814445	Marquise, northern France			1	Early Oxfordian		161.2	155.7	36273	Oxfordian	-	Oxfordian	Oxfordian, Kimmeridgian	Oxfordian, Kimmeridgian
133652	col	4.669167	45.880001	Belmont d’Azergues (Lafarge quarry), Middle Toarcian (bifrons/variabilis)			3	Middle Toarcian		182	175.6	45493	Toarcian	Toarcian	Toarcian	Toarcian	Toarcian
133662	col	7.638889	47.331944	Canton Solothurn metriorhynchoid tooth			1	Late Kimmeridgian		155.7	150.8	43071	Kimmeridgian	-	Kimmeridgian	Kimmeridgian, Tithonian	Kimmeridgian, Tithonian	Reuchenette
133663	col	-2.131944	50.611668	Kimmeridge Bay, Pectinatites wheatleyensis zone [Etches coll]			1	Early Tithonian		150.8	145	43071	Tithonian	Tithonian	Tithonian	Tithonian	Tithonian	Kimmeridge Clay
134739	col	15.921900	78.339302	East slope of Konusdalen, southeast of Deltaneset			1	Tithonian		152.1	145	43285	Tithonian	Tithonian	Tithonian	Tithonian	Tithonian	Agardhfjellet		Slottsmøya
134740	col	18.833332	78.083336	Agardhfjellet			1	Tithonian		152.1	145	43285	Tithonian	Tithonian	Tithonian	Tithonian	Tithonian	Agardhfjellet		Slottsmøya
134741	col	15.921900	78.339302	3km west of the east slope of Konusdalen, southeast of Deltaneset			1	Tithonian		152.1	145	43285	Tithonian	Tithonian	Tithonian	Tithonian	Tithonian	Agardhfjellet		Slottsmøya
134742	col	16.183056	78.315559	South of Sassenfjorden, southeast side Mount Knerten		Pliosaurus funkei type	1	Tithonian		152.1	145	43286	Tithonian	Tithonian	Tithonian	Tithonian	Tithonian	Agardhfjellet		Slottsmøya
134743	col	16.183056	78.315559	South of Sassenfjorden, southeast side, Mt Knerten		Pliosaurus funkei referred	1	Tithonian		152.1	145	43286	Tithonian	Tithonian	Tithonian	Tithonian	Tithonian	Agardhfjellet		Slottsmøya
134761	col	15.859400	78.336899	The north slope of Janusfjellet (Spitrasaurus wensaasi type)			3	Tithonian		152.1	145	43288	Tithonian	Tithonian	Tithonian	Tithonian	Tithonian	Agardhfjellet		Slottsmøya
134762	col	15.832500	78.336899	The north slope of Janusfjellet (Spitrasaurus larseni type)			2	Tithonian		152.1	145	43288	Tithonian	Tithonian	Tithonian	Tithonian	Tithonian	Agardhfjellet		Slottsmøya
134763	col	15.859400	78.336899	The northeastern slope of Janusfjellet (Djupedalia engeri type)			1	Tithonian		152.1	145	43289	Tithonian	Tithonian	Tithonian	Tithonian	Tithonian	Agardhfjellet		Slottsmøya
134764	col	15.834900	78.336601	North side of Janusfjellet (Cryopterygius kristiansenae type)			1	Tithonian		152.1	145	43290	Tithonian	Tithonian	Tithonian	Tithonian	Tithonian	Agardhfjellet		Slottsmøya
134765	col	15.832000	78.337303	North side of Janusfjellet (Palvennia hoybergeti type)			1	Tithonian		152.1	145	43290	Tithonian	Tithonian	Tithonian	Tithonian	Tithonian	Agardhfjellet		Slottsmøya
135681	col	-69.759109	10.168556	Pozo Guapo			1	Turonian		93.9	89.8	43397	Turonian	Turonian	Turonian	Turonian	Turonian	La Luna
135703	col	-67.333611	-39.472221	Cerro de Guerra			1	Late Campanian	Early Maastrichtian	83.5	66	43415	Campanian	-	Campanian	Campanian, Maastrichtian	Campanian, Maastrichtian	Allen
136131	col	-100.180000	24.129999	El Salitre			2	Early Kimmeridgian	Late Kimmeridgian	155.7	150.8	43559	Kimmeridgian	-	Kimmeridgian	Kimmeridgian, Tithonian	Kimmeridgian, Tithonian	La Casita
136167	col	10.000000	52.000000	Rohstoffbetriebe Oker Quarry, Langenberg [general]		Langenberg Limestone	2	Kimmeridgian		157.3	152.1	43567	Kimmeridgian	Kimmeridgian	Kimmeridgian	Kimmeridgian	Kimmeridgian
136383	col	-70.220001	-37.130001	Chacay Melehue, Interval 5			1	Late Bathonian		167.7	164.7	43603	Bathonian	-	Bathonian	Bathonian, Callovian	Bathonian, Callovian	Los Molles
136686	col	-122.099998	40.750000	Cow Creek, Shasta County			1	Carnian		237	228	43722	Carnian	Carnian	Carnian	Carnian	Carnian	Hosselkus
136745	col	6.920000	52.410000	Hollekamp quarry			1	Early Turonian	Early Coniacian	93.5	85.8	44230	-	-	-	Turonian, Coniacian, Santonian	Turonian, Coniacian, Santonian	Wullen
136991	col	-119.400002	44.040001	Suplee town area, Crocodile locality			1	Late Aalenian	Bajocian	175.6	168.3	43808	Aalenian	-	Aalenian	Toarcian, Aalenian, Bajocian	Toarcian, Aalenian, Bajocian	Snowshoe		Weberg
137133	col	-69.350555	-23.433332	Cerro Laberinto (crocodile)			1	Oxfordian		163.5	157.3	43844	Oxfordian	Oxfordian	Oxfordian	Oxfordian	Oxfordian	Sierra El Cobre		Cerro Amarillo
137144	col	-69.763046	-35.206745	12 km from Los Molles			1	Late Jurassic		163.5	145	43852	-	-	-	Kimmeridgian, Tithonian	Oxfordian, Kimmeridgian, Tithonian
137145	col	-69.697899	-35.216259	Puente del Ictiosaurio, Los Molles			1	Late Jurassic		163.5	145	43852	-	-	-	Kimmeridgian, Tithonian	Oxfordian, Kimmeridgian, Tithonian
137147	col	-69.783333	-35.799999	Bardas Blancas			1	Late Jurassic		163.5	145	43853	-	-	-	Kimmeridgian, Tithonian	Oxfordian, Kimmeridgian, Tithonian
137194	col	145.385559	-38.535557	Rowells Beach			1	Aptian		125	113	43863	Aptian	Aptian	Aptian	Aptian	Aptian	Eumeralla	Otway
137200	col	-1.406944	50.633888	Shepherds Chine			1	Late Barremian		130	125.45	43874	Barremian	-	Barremian	Hauterivian, Barremian	Hauterivian, Barremian	Vectis	Wealden	Shepherd's Chine
137236	col	1.598333	50.744720	Moulin-Wibert quarry		Noulogne, Boulonnais	1	Early Kimmeridgian		155.7	150.8	43897	Kimmeridgian	-	Kimmeridgian	Kimmeridgian, Tithonian	Kimmeridgian, Tithonian	Calcaires de Moulin-Wibert
137237	col	0.108056	49.494446	Le Havre			2	Kimmeridgian		157.3	152.1	43897	Kimmeridgian	Kimmeridgian	Kimmeridgian	Kimmeridgian	Kimmeridgian	Kimmeridge Clay
137352	col	-97.000000	17.000000	Wieland collection 1909			1	Late Jurassic		163.5	145	43946	-	-	-	Kimmeridgian, Tithonian	Oxfordian, Kimmeridgian, Tithonian
137411	col	-0.332500	51.232224	Dorking			1	Cenomanian	Turonian	100.5	89.8	43982	Cenomanian	-	Cenomanian	Cenomanian, Turonian	Cenomanian, Turonian		Chalk
137412	col	0.055556	52.181946	Near Barnwell			1	Late Albian		105.3	99.6	14071	Albian	-	Albian	Albian, Cenomanian	Albian, Cenomanian	West Melbury Marly Chalk	Chalk	Cambridge Greensand
137415	col	0.131111	52.202221	Near Cambridge (James Carter collection)			2	Albian	Early Cenomanian	113	93.5	14071	Albian	-	Albian	Albian	Albian, Cenomanian, Turonian	Upper Greensand	Selborne
137421	col	0.008889	50.873890	Chalk Marl near Lewes			1	Early Cenomanian		99.6	93.5	14140	Cenomanian	-	Cenomanian	Cenomanian, Turonian	Cenomanian, Turonian		Chalk
137422	col	0.008889	50.873890	Valmer railway cutting		Lewes	1	Cretaceous		145	66	64387	-	-	-	-	Berriasian, Valanginian, Hauterivian, Barremian, Aptian, Albian, Cenomanian, Turonian, Coniacian, Santonian, Campanian, Maastrichtian
137423	col	-0.553056	50.894444	Chalk pit or 'chalk cliff' at Houghton, near Arundel			3	Cenomanian	Maastrichtian	100.5	66	64387	-	-	-	-	Cenomanian, Turonian, Coniacian, Santonian, Campanian, Maastrichtian		Chalk
137734	col	-100.180000	24.129999	Sierra El Montelongo Pedregoso (SelMP)			1	Early Kimmeridgian	Late Kimmeridgian	155.7	150.8	44031	Kimmeridgian	-	Kimmeridgian	Kimmeridgian, Tithonian	Kimmeridgian, Tithonian	La Casita
137749	col	7.545278	47.222221	Limestone quarry within or around Solothurn			1	Late Kimmeridgian		155.7	150.8	44045	Kimmeridgian	-	Kimmeridgian	Kimmeridgian, Tithonian	Kimmeridgian, Tithonian	Reuchenette		Turtle Limestone
137830	col	-6.620833	32.875000	Sidi Daoui area [non-specific]			1	Late Maastrichtian		70.6	66	44078	Maastrichtian	Maastrichtian	Maastrichtian	Maastrichtian	Maastrichtian	Couche III		Upper C II
137831	col	-73.230553	6.843056	El Caucho farm (upper level)			2	Late Valanginian		140.2	136.4	44079	Valanginian	-	Valanginian	Berriasian, Valanginian	Berriasian, Valanginian	Rosablanca
137836	col	-122.256386	40.651669	Salt Creek (SC 1922)			1	Turonian		93.9	89.8	44083	Turonian	Turonian	Turonian	Turonian	Turonian	Chico
138005	col	11.872200	48.918598	Kelheim Grünsandstein			1	Cenomanian		100.5	93.9	44123	Cenomanian	Cenomanian	Cenomanian	Cenomanian	Cenomanian	Grünsandstein
138008	col	-1.800556	51.565834	Beneath the concrete floor of British Rail Engineering, Swindon			1	Kimmeridgian	Early Tithonian	157.3	145	44126	Tithonian	-	Tithonian	Kimmeridgian, Tithonian	Kimmeridgian, Tithonian	Kimmeridge Clay
138028	col	-67.550003	-42.950001	North Cerro Bayo			1	Late Campanian	Early Maastrichtian	83.5	66	44141	Campanian	-	Campanian	Campanian, Maastrichtian	Campanian, Maastrichtian	La Colonia
138035	col	48.747780	54.334999	Simbirtsit 140, Malye Undory village on the Volga shore			1	Late Kimmeridgian		155.7	150.8	41485	Kimmeridgian	-	Kimmeridgian	Kimmeridgian, Tithonian	Kimmeridgian, Tithonian
138036	col	48.849998	51.750000	Brick factory spoil heap, Gornyi		Gornyy	3	Tithonian		152.1	145	41485	Tithonian	Tithonian	Tithonian	Tithonian	Tithonian
138037	col	48.404999	54.319721	Destkii (Children's) Sanatorium area, Volga River			1	Tithonian		152.1	145	41485	Tithonian	Tithonian	Tithonian	Tithonian	Tithonian
138038	col	45.733334	50.633331	Nizhnyaya Bannovka, Volga River		Nizhnaya Bannovka, Krasnoarmeisk Oblast	2	Middle Cenomanian		99.6	93.5	41485	Cenomanian	-	Cenomanian	Cenomanian, Turonian	Cenomanian, Turonian	Melovatskaya
138039	col	48.380001	54.424442	Right Volga bank, 12 km north of Ulyanovsk			1	Late Hauterivian		136.4	130	41485	Valanginian	-	Valanginian	Valanginian, Hauterivian	Valanginian, Hauterivian
138040	col	36.190277	51.731388	Kursk Region (Platypterygius kiprijanoffi type locality)			1	Late Albian	Cenomanian	105.3	93.9	41485	Cenomanian	-	Cenomanian	Albian, Cenomanian	Albian, Cenomanian	Seversk Sandstone		'Kursk Osteolite'
138041	col	48.388058	54.495556	Right bank of Volga River, 8km east of Novaya Bedenga			1	Tithonian		152.1	145	41485	Tithonian	Tithonian	Tithonian	Tithonian	Tithonian
138123	col	11.767778	51.217499	Freyburg			4	Anisian		247.2	242	64860	Anisian	Anisian	Anisian	Anisian	Anisian	Jena	Muschelkalk	Schaumkalkbänke
138161	col	19.516666	50.450001	Ogrodzieniec, bed unspecified			1	Late Callovian	Early Oxfordian	164.7	155.7	44183	Oxfordian	-	Oxfordian	Callovian, Oxfordian, Kimmeridgian	Callovian, Oxfordian, Kimmeridgian	Jasna Gora
138246	col	-2.938889	50.726112	Seven Rock Point (?)		Lyme Regis	1	Sinemurian		199.3	190.8	44197	Sinemurian	Sinemurian	Sinemurian	Sinemurian	Sinemurian		Lias
138247	col	-2.831111	50.723331	Fallen block, eastern point of Wear Cliffs, below Golden Cap			1	Early Pliensbachian		189.6	183	44198	Pliensbachian	Pliensbachian	Pliensbachian	Pliensbachian	Pliensbachian	Charmouth Mudstone	Lias	Green Ammonite
138248	col	-2.375278	50.634445	Osmington Mills			1	Late Kimmeridgian		155.7	150.8	44200	Kimmeridgian	-	Kimmeridgian	Kimmeridgian, Tithonian	Kimmeridgian, Tithonian	Kimmeridge Clay
138249	col	-2.064400	50.593479	Chapman's Pool			1	Late Kimmeridgian		155.7	150.8	44200	Kimmeridgian	-	Kimmeridgian	Kimmeridgian, Tithonian	Kimmeridgian, Tithonian	Kimmeridge Clay
138250	col	-2.156111	51.253887	Westbury claypit (Lafarge cement works) unspecified horizon of A. euxodus Zone			2	Early Kimmeridgian		155.7	150.8	44200	Kimmeridgian	-	Kimmeridgian	Kimmeridgian, Tithonian	Kimmeridgian, Tithonian	Kimmeridge Clay		Lower
138264	col	-117.540001	40.049999	Favret Canyon ichthyosaur 2008			1	Pelsonian		247.2	242	44210	Anisian	Anisian	Anisian	Anisian	Anisian	Favret	Star Peak	Fossil Hill
138282	col	-1.293056	51.709442	Foxcombe Hill			2	Kimmeridgian	Early Tithonian	157.3	145	14071	Tithonian	-	Tithonian	Kimmeridgian, Tithonian	Kimmeridgian, Tithonian	Kimmeridge Clay
138283	col	-1.341667	51.667500	Marcham			2	Kimmeridgian	Early Tithonian	157.3	145	14071	Tithonian	-	Tithonian	Kimmeridgian, Tithonian	Kimmeridgian, Tithonian	Kimmeridge Clay
138284	col	-0.233333	54.150002	Speaton, North Yorkshire		Speeton	1	Kimmeridgian	Early Tithonian	157.3	145	14071	Tithonian	-	Tithonian	Kimmeridgian, Tithonian	Kimmeridgian, Tithonian	Kimmeridge Clay
138286	col	-1.155833	51.717777	Garsington			1	Kimmeridgian	Early Tithonian	157.3	145	23773	Tithonian	-	Tithonian	Kimmeridgian, Tithonian	Kimmeridgian, Tithonian	Kimmeridge Clay
138289	col	-83.500000	22.379999	Sierra de Guasasa		Geosaurus sp. locality	1	Middle Oxfordian	Late Oxfordian	161.2	155.7	44221	Oxfordian	-	Oxfordian	Oxfordian, Kimmeridgian	Oxfordian, Kimmeridgian	Jagua
138290	col	-83.500000	22.379999	Puerta de Ancon		Geosaurus sp. locality	1	Middle Oxfordian	Late Oxfordian	161.2	155.7	44221	Oxfordian	-	Oxfordian	Oxfordian, Kimmeridgian	Oxfordian, Kimmeridgian	Jagua		Jagua Vieja
138291	col	-83.500000	22.379999	Laguna de Piedra		Metriorhynchid locality	3	Middle Oxfordian	Late Oxfordian	161.2	155.7	44221	Oxfordian	-	Oxfordian	Oxfordian, Kimmeridgian	Oxfordian, Kimmeridgian	Jagua		Jagua Vieja
138292	col	-69.183334	-24.816668	Alto de Varas		Thalattosuchia locality	2	Sinemurian		199.3	190.8	53055	Sinemurian	Sinemurian	Sinemurian	Sinemurian	Sinemurian
138293	col	-69.580002	-28.700001	Quebrada La Iglesia		Metriorhynchus locality	1	Early Bajocian		171.6	168.4	44222	Bajocian	-	Bajocian	Aalenian, Bajocian	Aalenian, Bajocian	Lautaro
138294	col	-68.250000	-21.766666	Quebrada Sajasa		Metriorhycnhus casamiquelai locality	1	Middle Callovian		164.7	161.2	53055	Oxfordian	-	Oxfordian	Callovian, Oxfordian	Callovian, Oxfordian
138308	col	-0.365278	49.120556	Teleosaurus locality, Allemagne		Fuller's Earth	2	Bathonian		168.3	166.1	44229	Bathonian	Bathonian	Bathonian	Bathonian	Bathonian
138311	col	1.433889	44.583332	Gigouzac (north exit)			1	Late Kimmeridgian		155.7	150.8	44236	Kimmeridgian	-	Kimmeridgian	Kimmeridgian, Tithonian	Kimmeridgian, Tithonian
138586	col	9.518056	48.633057	Hauff slate quarry, Holzmaden, epsilon II/4, SMNS			1	Falciferum		183	182	44392	Toarcian	-	Toarcian	Pliensbachian, Toarcian	Pliensbachian, Toarcian	Posidonia Shale		Lias epsilon II/4
138587	col	9.518056	48.633057	Holzmaden, epsilon II/3, non-specific collection date			1	Early Toarcian		183	182	44393	Toarcian	-	Toarcian	Pliensbachian, Toarcian	Pliensbachian, Toarcian	Posidonia Shale		Lias Epsilon II/3
138665	col	-1.423611	41.515278	Barranco de la Paridera		Ricla 2	1	Middle Callovian		164.7	161.2	44419	Oxfordian	-	Oxfordian	Callovian, Oxfordian	Callovian, Oxfordian	Ágreda
138711	col	-1.203889	51.758057	Headington Quarry (Calcareous Grit)		Heddington	3	Middle Oxfordian		161.2	155.7	44440	Oxfordian	-	Oxfordian	Oxfordian, Kimmeridgian	Oxfordian, Kimmeridgian	Kingston	Corallian	Beckley Sands
138712	col	-101.482780	25.138611	El Sombrero Ranch		Sierra de Parras	1	Late Tithonian		150.8	145	44446	Tithonian	Tithonian	Tithonian	Tithonian	Tithonian	La Caja
138730	col	9.518056	48.633057	Holzmaden, epsilon II/4 (but directly below II/5), non-specific collection date			1	Falciferum		183	182	30378	Toarcian	-	Toarcian	Pliensbachian, Toarcian	Pliensbachian, Toarcian	Posidonia Shale		Lias Epsilon II/4
138749	col	9.510000	48.630001	Posidonia Shale, Holzmaden (Winterthur collection)			1	Toarcian		182.7	174.1	44453	Toarcian	Toarcian	Toarcian	Toarcian	Toarcian
138910	col	5.683333	50.799999	St. Pietersberg, Maastricht area (RGM collection)			1	Late Maastrichtian		70.6	66	44591	Maastrichtian	Maastrichtian	Maastrichtian	Maastrichtian	Maastrichtian	Maastricht
138974	col	-2.337000	50.630001	Ringstead Bay			1	Late Kimmeridgian	Early Tithonian	155.7	145	35209	Tithonian	-	Tithonian	Kimmeridgian, Tithonian	Kimmeridgian, Tithonian	Kimmeridge Clay
138979	col	11.500278	45.856110	Kaberlaba quarry, near Asiago			2	Late Callovian	Early Oxfordian	164.7	155.7	44664	Oxfordian	-	Oxfordian	Callovian, Oxfordian, Kimmeridgian	Callovian, Oxfordian, Kimmeridgian	Rosso Ammonitico Veronese		Lithozone 5
139198	col	5.616667	49.708332	HLV-5, Habay-la-Vieille V			1	Rhaetian		208.5	201.3	44712	Rhaetian	Rhaetian	Rhaetian	Rhaetian	Rhaetian	Sables de Mortinsart
139199	col	5.662348	49.697243	S-1, La Sagnette			1	Rhaetian		208.5	201.3	44712	Rhaetian	Rhaetian	Rhaetian	Rhaetian	Rhaetian	Gres de Mortinsart
139202	col	5.662348	49.697243	S-3, La Sagnette			2	Rhaetian		208.5	201.3	44712	Rhaetian	Rhaetian	Rhaetian	Rhaetian	Rhaetian	Gres de Mortinsart
139467	col	124.520203	-9.795343	Noil Tobe, near Nikiniki, Timor			1	Late Cretaceous		100.5	66	44839	-	-	-	-	Cenomanian, Turonian, Coniacian, Santonian, Campanian, Maastrichtian
139469	col	124.520203	-9.795343	Oebatok, near Baung, Timor		Oe Batok II	1	Late Cretaceous		100.5	66	44839	-	-	-	-	Cenomanian, Turonian, Coniacian, Santonian, Campanian, Maastrichtian
139489	col	11.073611	51.897499	Baerecke-Limpricht clay pit, Halberstadt (bed 27)			1	Rhaetian		208.5	201.3	44850	Rhaetian	Rhaetian	Rhaetian	Rhaetian	Rhaetian	Trossingen	Keuper	Knollenmergel
139596	col	-6.248333	57.666111	Foreshore near Flodigarry			1	Early Callovian		164.7	161.2	44890	Oxfordian	-	Oxfordian	Callovian, Oxfordian	Callovian, Oxfordian	Staffin Bay		Belemnite Sands
139597	col	-6.048056	57.396942	Isle of Raasay plesiosaur			1	Pliensbachian		190.8	182.7	44891	Pliensbachian	Pliensbachian	Pliensbachian	Pliensbachian	Pliensbachian	Scalpa Sandstone
139598	col	-2.445833	50.567223	Isle of Portland, Purbeck (general)		Portland Island	1	Early Berriasian		145	140.2	14160	Berriasian	Berriasian	Berriasian	Berriasian	Berriasian	Lulworth	Purbeck	Mupe
139599	col	-2.024167	50.588890	Seacombe cliffs			1	Late Tithonian	Early Berriasian	150.8	140.2	31457	Tithonian	-	Tithonian	Tithonian, Berriasian	Tithonian, Berriasian	Lulworth	Purbeck	Mupe
139600	col	-2.355278	50.879444	Encombe estate areas, south of Kingston			1	Tithonian	Berriasian	152.1	139.8	44892	Tithonian	-	Tithonian	Tithonian, Berriasian	Tithonian, Berriasian		Purbeck
139701	col	-2.960000	50.709999	Westhay Water, ichthyosaur site			1	Early Pliensbachian		189.6	183	44917	Pliensbachian	Pliensbachian	Pliensbachian	Pliensbachian	Pliensbachian	Charmouth Mudstone	Lias	Stonebarrow Marls
139716	col	-83.099998	22.450001	Puerta de la Muralla		Plesiosaur locality	1	Late Oxfordian	Early Cretaceous	161.2	100.5	44921	-	-	-	-	Oxfordian, Kimmeridgian, Tithonian, Berriasian, Valanginian, Hauterivian, Barremian, Aptian, Albian	Artemesia
139718	col	-83.556389	22.748611	Finca Grau		Plesiosaur locality	1	Middle Oxfordian	Late Oxfordian	161.2	155.7	44921	Oxfordian	-	Oxfordian	Oxfordian, Kimmeridgian	Oxfordian, Kimmeridgian	Jagua
139759	col	9.510000	48.630001	Holzmaden, epsilon II-5 (SMNS collection)			1	Falciferum		183	182	44968	Toarcian	-	Toarcian	Pliensbachian, Toarcian	Pliensbachian, Toarcian
139771	col	9.510000	48.630001	Holzmaden, epsilon II-8 or 9 (SMNS collection)			2	Falciferum		183	182	44973	Toarcian	-	Toarcian	Pliensbachian, Toarcian	Pliensbachian, Toarcian
139772	col	9.510000	48.630001	Holzmaden, Ohmden quarry, epsilon II-2 (SMNS collection)			2	Tenuicostatum		183	182	44973	Toarcian	-	Toarcian	Pliensbachian, Toarcian	Pliensbachian, Toarcian
139774	col	9.530000	48.650002	Holzmaden, Hauser quarry, Ohmden, epsilon II-10 (SMNS collection)			6	Falciferum		183	182	44973	Toarcian	-	Toarcian	Pliensbachian, Toarcian	Pliensbachian, Toarcian
139781	col	9.510000	48.630001	Holzmaden, G. Fischer quarry, epsilon II-11 (SMNS collection)			4	Falciferum		183	182	44973	Toarcian	-	Toarcian	Pliensbachian, Toarcian	Pliensbachian, Toarcian
139847	col	5.588500	49.613499	Railway trench near Bar farm			1	Semicostatum		196.5	189.6	45020	Sinemurian	-	Sinemurian	Sinemurian, Pliensbachian	Sinemurian, Pliensbachian	Grès d'Orval
139854	col	-2.933333	50.716667	Lyme Regis (Higgins/Anning collection)			2	Early Sinemurian		196.5	189.6	45025	Sinemurian	-	Sinemurian	Sinemurian, Pliensbachian	Sinemurian, Pliensbachian
139859	col	-1.795000	51.551666	Swindon (Cunnington collection)			1	Late Kimmeridgian	Early Tithonian	155.7	145	33960	Tithonian	-	Tithonian	Kimmeridgian, Tithonian	Kimmeridgian, Tithonian	Kimmeridge Clay	Ancholme
139861	col	-2.445833	50.567223	Isle of Portland, Kimmeridge Clay (non-specific collections data)			3	Kimmeridgian	Early Tithonian	157.3	145	33960	Tithonian	-	Tithonian	Kimmeridgian, Tithonian	Kimmeridgian, Tithonian	Kimmeridge Clay
139862	col	-2.131944	50.611668	Kimmeridge Bay (Fox collection)			1	Kimmeridgian	Early Tithonian	157.3	145	33960	Tithonian	-	Tithonian	Kimmeridgian, Tithonian	Kimmeridgian, Tithonian	Kimmeridge Clay		Lower
139918	col	144.380005	-20.440001	Sylvania Station			1	Middle Albian	Late Albian	109	99.6	45091	Albian	-	Albian	Albian, Cenomanian	Albian, Cenomanian	Toolebuc	Rolling Downs
139922	col	5.528845	48.009727	Provenchères-sur-Meuse			2	Rhaetian		208.5	201.3	46182	Rhaetian	Rhaetian	Rhaetian	Rhaetian	Rhaetian	Grès de Infralias
140049	col	20.135555	51.376389	Owadów‐Brzezinki quarry			3	Late Tithonian		150.8	145	45204	Tithonian	Tithonian	Tithonian	Tithonian	Tithonian	Kcynia
140146	col	48.557220	54.098057	Kriushi locality, 2 km southeast from Kriushi village			1	Early Aptian		125.45	122.46	45247	Aptian	-	Aptian	Barremian, Aptian	Barremian, Aptian
140224	col	-2.336512	50.631821	Ringstead Bay, Weymouth			2	Late Kimmeridgian	Early Tithonian	155.7	145	31216	Tithonian	-	Tithonian	Kimmeridgian, Tithonian	Kimmeridgian, Tithonian	Kimmeridge Clay
140254	col	104.618210	29.549822	Locality 1, Changshanling, Potzewan		Buziwan, Weiyuan	1	Toarcian		182.7	174.1	45328	Toarcian	Toarcian	Toarcian	Toarcian	Toarcian	Ziliujing		Maanshan
140257	col	104.610992	29.553555	Locality 6, Kuantsaishan, Houchiatsun		Weiyuan	1	Aalenian	Bajocian	174.1	168.3	45328	Aalenian	-	Aalenian	Aalenian, Bajocian	Aalenian, Bajocian	Ziliujing		Maanshan
140270	col	-57.910000	-63.877220	Monolithic Lake, James Ross Island			1	Early Campanian		83.5	70.6	45344	Campanian	-	Campanian	Campanian, Maastrichtian	Campanian, Maastrichtian	Santa Marta		Lachman Crags
140271	col	-57.850277	-63.926666	Santa Marta Cove elasmosaurid			1	Late Campanian		83.5	70.6	45344	Campanian	-	Campanian	Campanian, Maastrichtian	Campanian, Maastrichtian	Snow Hill Island	Marambio	Herbert Sound
140272	col	-53.549999	-61.849998	SDSM locality V2005-03, Vega Island			1	Maastrichtian		72.1	66	45345	Maastrichtian	Maastrichtian	Maastrichtian	Maastrichtian	Maastrichtian	Snow Hill Island		Cape Lamb
140285	col	-70.495834	-38.112499	Cajon de Almanza			4	Late Tithonian		150.8	145	45358	Tithonian	Tithonian	Tithonian	Tithonian	Tithonian
140293	col	-69.866669	-34.799999	Atuel River, undisclosed location on northern margin		Ichthyosaur locality	1	Early Sinemurian		196.5	189.6	45364	Sinemurian	-	Sinemurian	Sinemurian, Pliensbachian	Sinemurian, Pliensbachian	Puesto Araya
140295	col	-70.116669	-35.099998	Portezuelo Ancho (unknown croc locality)			1	Late Toarcian		180.1	175.6	45364	Toarcian	Toarcian	Toarcian	Toarcian	Toarcian
140299	col	-70.300003	-39.250000	Chacaico Sur-Charahuilla (icthyosaur locality)			3	Early Bajocian		171.6	168.4	45364	Bajocian	-	Bajocian	Aalenian, Bajocian	Aalenian, Bajocian
140300	col	-70.300003	-39.250000	Chacaico Sur, Lajas			3	Early Callovian		164.7	161.2	46091	Oxfordian	-	Oxfordian	Callovian, Oxfordian	Callovian, Oxfordian	Lajas
140302	col	-119.441299	44.102402	Unknown ichthyosaur locality			1	Pliensbachian		190.8	182.7	45374	Pliensbachian	Pliensbachian	Pliensbachian	Pliensbachian	Pliensbachian	Nicely
140303	col	-120.631943	44.523056	Southern Wallowas (estimated, Shastosaurus locality)			1	Norian		228	208.5	45374	Norian	Norian	Norian	Norian	Norian	Martin Bridge
140323	col	-56.721668	-64.223892	Isla Marambio			1	Late Maastrichtian		70.6	66	45400	Maastrichtian	Maastrichtian	Maastrichtian	Maastrichtian	Maastrichtian	Lopez de Bertodano
140325	col	-68.090279	-38.778332	Contralmirante Cordero			1	Late Campanian	Early Maastrichtian	83.5	66	45400	Campanian	-	Campanian	Campanian, Maastrichtian	Campanian, Maastrichtian	Allen
140330	col	-66.750000	-39.750000	Salinas de Trapalco			1	Late Campanian	Maastrichtian	83.5	66	45400	Campanian	-	Campanian	Campanian, Maastrichtian	Campanian, Maastrichtian
140334	col	-2.933333	50.716667	Broad Ledge		Grey Ledge	1	Early Sinemurian		196.5	189.6	45402	Sinemurian	-	Sinemurian	Sinemurian, Pliensbachian	Sinemurian, Pliensbachian
140481	col	4.669167	45.880001	Belmont d’Azergues (Lafarge quarry), Lower Aalenian (opalinum Zone)			2	Early Aalenian		175.6	171.6	45493	Aalenian	-	Aalenian	Toarcian, Aalenian	Toarcian, Aalenian
140482	col	4.669167	45.880001	Belmont d’Azergues (Lafarge quarry), Lower Toarcian (serpentinum Zone)			2	Early Toarcian		183	182	45493	Toarcian	-	Toarcian	Pliensbachian, Toarcian	Pliensbachian, Toarcian
140483	col	4.669167	45.880001	Belmont d’Azergues (Lafarge quarry), Upper Toarcian			2	Late Toarcian		180.1	175.6	45493	Toarcian	Toarcian	Toarcian	Toarcian	Toarcian
140543	col	-104.116112	44.553612	Redwall area		Icthyosaur locality	1	Late Callovian	Middle Oxfordian	164.7	155.7	45529	Oxfordian	-	Oxfordian	Callovian, Oxfordian, Kimmeridgian	Callovian, Oxfordian, Kimmeridgian	Sundance		Redwater Shale
140648	col	0.367222	48.347500	Mamers, near Saint Rémy du Val		Saint Rémy du Plain, Le Mans	1	Middle Aalenian		175.6	171.6	45578	Aalenian	-	Aalenian	Toarcian, Aalenian	Toarcian, Aalenian	Tessé Sandstones
140697	col	-2.758333	50.733612	Bridport			1	Hettangian	Early Pliensbachian	201.3	183	31216	-	-	-	Sinemurian, Pliensbachian	Hettangian, Sinemurian, Pliensbachian		Lias
140698	col	-2.831111	50.723331	Golden Cap			1	Hettangian	Early Pliensbachian	201.3	183	31216	-	-	-	Sinemurian, Pliensbachian	Hettangian, Sinemurian, Pliensbachian		Lias
140699	col	-1.287778	51.782223	Summertown, Wolvercote (OUM) (unspecific horizon of the Oxford Clay Formation			1	Callovian		166.1	163.5	31216	Callovian	Callovian	Callovian	Callovian	Callovian	Oxford Clay	Ancholme	Stewartby
140700	col	-2.453889	50.608891	Weymouth Oxford Clay Formation (non-specific locality data)			4	Callovian	Oxfordian	166.1	157.3	31216	Oxfordian	-	Oxfordian	Callovian, Oxfordian	Callovian, Oxfordian	Oxford Clay	Ancholme
140703	col	-1.950000	50.605000	Winspit Quarry, Isle of Portland			1	Tithonian		152.1	145	34577	Tithonian	Tithonian	Tithonian	Tithonian	Tithonian	Portland Stone	Portland	Chilmark
140705	col	-0.326667	50.887501	Steyning chalk-pit			1	Cenomanian	Coniacian	100.5	86.3	64387	-	-	-	Cenomanian, Turonian, Coniacian	Cenomanian, Turonian, Coniacian		Chalk
140706	col	-2.465000	50.631668	Radipole			1	Callovian	Oxfordian	166.1	157.3	31216	Oxfordian	-	Oxfordian	Callovian, Oxfordian	Callovian, Oxfordian	Oxford Clay	Ancholme
140707	col	-2.518168	50.617805	Fleet, Oxford Clay (unspecified collection data)			1	Callovian	Oxfordian	166.1	157.3	31216	Oxfordian	-	Oxfordian	Callovian, Oxfordian	Callovian, Oxfordian	Oxford Clay	Ancholme
140708	col	-2.375278	50.634445	Osmington			1	Kimmeridgian	Early Tithonian	157.3	145	31216	Tithonian	-	Tithonian	Kimmeridgian, Tithonian	Kimmeridgian, Tithonian	Kimmeridge Clay
140709	col	-2.117000	50.619999	Kimmeridge Bay (non-specific collections data)			2	Kimmeridgian	Early Tithonian	157.3	145	31216	Tithonian	-	Tithonian	Kimmeridgian, Tithonian	Kimmeridgian, Tithonian	Kimmeridge Clay
140710	col	33.612499	26.776388	Safaga Phosphate Company mine, Safaga			4	Late Cretaceous		100.5	66	45603	-	-	-	-	Cenomanian, Turonian, Coniacian, Santonian, Campanian, Maastrichtian
140907	col	142.070007	-20.700001	Yambore Creek		Tuarangisaurus australis type locality	1	Albian		113	100.5	45721	Albian	Albian	Albian	Albian	Albian	Toolebuc	Rolling Downs
140919	col	-72.400002	-51.400002	Sierra Dorotea, southern slopes		Elasmosaurid locality	1	Maastrichtian		72.1	66	45729	Maastrichtian	Maastrichtian	Maastrichtian	Maastrichtian	Maastrichtian	Dorotea
140997	col	-66.678329	-39.772221	Trapalcó, locality A			2	Late Maastrichtian		70.6	66	45789	Maastrichtian	Maastrichtian	Maastrichtian	Maastrichtian	Maastrichtian	Jagüel	Malargüe
140998	col	-66.622780	-39.860279	Trapalcó, locality B			1	Late Maastrichtian		70.6	66	45789	Maastrichtian	Maastrichtian	Maastrichtian	Maastrichtian	Maastrichtian	Jagüel	Malargüe
140999	col	-66.677780	-39.845833	Trapalcó, locality C		Tuarangisaurus cabazai type	1	Late Maastrichtian		70.6	66	45789	Maastrichtian	Maastrichtian	Maastrichtian	Maastrichtian	Maastrichtian	Jagüel	Malargüe
141001	col	39.080002	44.680000	Karyakino		Plesiosaur locality	1	Campanian		83.6	72.1	45794	Campanian	Campanian	Campanian	Campanian	Campanian	Rybushka
141003	col	4.866700	49.333302	Grandpré, Ardennes			1	Albian		113	100.5	45801	Albian	Albian	Albian	Albian	Albian
141173	col	44.930000	48.689999	Lysaya Gora 3		Mosasaur locality	1	Cenomanian		100.5	93.9	45808	Cenomanian	Cenomanian	Cenomanian	Cenomanian	Cenomanian
141178	col	0.000000	49.316700	Villers-sur-Mer, Calvados		Vaches Noires	1	Early Oxfordian	Middle Oxfordian	161.2	155.7	45806	Oxfordian	-	Oxfordian	Oxfordian, Kimmeridgian	Oxfordian, Kimmeridgian	Marnes de Villers
141244	col	-57.574444	-63.870556	Cape Lamb			2	Early Maastrichtian		70.6	66	45874	Maastrichtian	Maastrichtian	Maastrichtian	Maastrichtian	Maastrichtian	Snow Hill Island		Cape Lamb
141389	col	6.108889	49.479443	Dudelange-Zoufftgen Section, Bed 11			1	Thouarsense		180.1	175.6	45978	Toarcian	Toarcian	Toarcian	Toarcian	Toarcian
141485	col	6.031667	49.459721	Hutberg Site, Rumelange, Bed VI			1	Concavum		175.6	171.6	45981	Aalenian	-	Aalenian	Toarcian, Aalenian	Toarcian, Aalenian
141577	col	-71.720001	-49.049999	Parador La Leona		Estancia La Blanca	2	Cenomanian	Santonian	100.5	83.6	46021	-	-	-	Cenomanian, Turonian, Coniacian	Cenomanian, Turonian, Coniacian, Santonian	Mata Amarilla
141581	col	-68.820000	-48.959999	Loma Puntuda		Plesiosaur locality	1	Late Campanian	Early Maastrichtian	83.5	66	46028	Campanian	-	Campanian	Campanian, Maastrichtian	Campanian, Maastrichtian	Allen
141589	col	-0.258333	54.168610	Reighton Gap, near Filey			1	Hauterivian		132.9	129.4	46032	Hauterivian	Hauterivian	Hauterivian	Hauterivian	Hauterivian	Speeton Clay	Cromer Knoll
141591	col	143.141663	-20.729445	Central Queensand pliosaurid locality			1	Albian		113	100.5	46032	Albian	Albian	Albian	Albian	Albian	Toolebuc	Rolling Downs
141822	col	-2.117000	50.619999	Kimmeridge Bay, just west of Freshwater Point and Steps, Encombe			1	Kimmeridgian	Early Tithonian	157.3	145	31216	Tithonian	-	Tithonian	Kimmeridgian, Tithonian	Kimmeridgian, Tithonian	Kimmeridge Clay
141823	col	-2.419722	50.645000	Preston, Kimmeridge Clay			1	Kimmeridgian	Early Tithonian	157.3	145	31216	Tithonian	-	Tithonian	Kimmeridgian, Tithonian	Kimmeridgian, Tithonian	Kimmeridge Clay
141824	col	-2.446944	50.558334	Verne, Isle of Portland			1	Late Tithonian		150.8	145	31216	Tithonian	Tithonian	Tithonian	Tithonian	Tithonian	Portland Oolite
141825	col	-2.445833	50.567223	Isle of Portland, Portland Oolite (non-specific collections data)			2	Late Tithonian		150.8	145	31216	Tithonian	Tithonian	Tithonian	Tithonian	Tithonian	Portland Oolite
141826	col	-2.345833	50.750278	Backwater			1	Callovian	Oxfordian	166.1	157.3	31216	Oxfordian	-	Oxfordian	Callovian, Oxfordian	Callovian, Oxfordian	Oxford Clay	Ancholme
141828	col	-2.375278	50.634445	Osmington			1	Kimmeridgian	Early Tithonian	157.3	145	31216	Tithonian	-	Tithonian	Kimmeridgian, Tithonian	Kimmeridgian, Tithonian	Kimmeridge Clay
141829	col	-2.578333	50.773056	Frome Vauchurch			1	Cenomanian		100.5	93.9	31216	Cenomanian	Cenomanian	Cenomanian	Cenomanian	Cenomanian	Lower Chalk	Chalk
141830	col	-2.277778	51.036667	Gillingham			2	Kimmeridgian	Early Tithonian	157.3	145	31216	Tithonian	-	Tithonian	Kimmeridgian, Tithonian	Kimmeridgian, Tithonian	Kimmeridge Clay
141850	col	-1.129722	51.746113	Wheatley			1	Oxfordian		163.5	157.3	33960	Oxfordian	Oxfordian	Oxfordian	Oxfordian	Oxfordian	Coral Rag
141852	col	-0.846389	51.800835	Hartwell			1	Kimmeridgian	Early Tithonian	157.3	145	33960	Tithonian	-	Tithonian	Kimmeridgian, Tithonian	Kimmeridgian, Tithonian	Kimmeridge Clay
141855	col	-2.214722	51.025833	Motcombe			1	Kimmeridgian	Early Tithonian	157.3	145	33960	Tithonian	-	Tithonian	Kimmeridgian, Tithonian	Kimmeridgian, Tithonian	Kimmeridge Clay
141856	col	-2.900000	50.916668	Ilminster, Kimmeridge Clay			1	Kimmeridgian	Early Tithonian	157.3	145	33960	Tithonian	-	Tithonian	Kimmeridgian, Tithonian	Kimmeridgian, Tithonian	Kimmeridge Clay
141861	col	-0.118333	52.549999	Whittlesea, near Peterborough		Whittlesey	2	Callovian		166.1	163.5	33960	Callovian	Callovian	Callovian	Callovian	Callovian	Oxford Clay		Peterborough
141865	col	-0.592778	52.307499	Higham-Ferrers			1	Jurassic		201.3	145	33960	-	-	-	-	Hettangian, Sinemurian, Pliensbachian, Toarcian, Aalenian, Bajocian, Bathonian, Callovian, Oxfordian, Kimmeridgian, Tithonian
141868	col	-2.171389	51.370277	Broughton-Gifford			1	Kimmeridgian	Early Tithonian	157.3	145	33960	Tithonian	-	Tithonian	Kimmeridgian, Tithonian	Kimmeridgian, Tithonian	Kimmeridge Clay
141874	col	-0.243611	52.570278	Peterborough area, Sharp Collection			1	Callovian		166.1	163.5	33960	Callovian	Callovian	Callovian	Callovian	Callovian	Oxford Clay	Ancholme	Peterborough
141880	col	6.025556	49.218334	Montois-la-Montagne			1	Late Bajocian		171.6	167.7	46090	Bajocian	-	Bajocian	Aalenian, Bajocian, Bathonian	Aalenian, Bajocian, Bathonian	Marnes de Gravelotte (=La Gravclotte Marls)
141884	col	69.859718	23.733610	Kutch			1	Tithonian		152.1	145	46093	Tithonian	Tithonian	Tithonian	Tithonian	Tithonian	Umia	Upper Gondwana
141911	col	145.692505	-38.649723	1 km east of The Caves, near Flat Rocks			1	Aptian		125	113	46098	Aptian	Aptian	Aptian	Aptian	Aptian	Eumeralla	Otway
141912	col	143.949997	-38.566666	0.7 km northeast Cumberland River bridge, south of Lorne			1	Aptian		125	113	63257	Aptian	Aptian	Aptian	Aptian	Aptian	Eumeralla	Otway
141913	col	10.501667	32.871387	Ksar Ezzahra			1	Bathonian		168.3	166.1	46100	Bathonian	Bathonian	Bathonian	Bathonian	Bathonian	Techout
141914	col	10.233889	32.962502	Bir el Karma			1	Late Oxfordian	Early Kimmeridgian	161.2	150.8	46100	Kimmeridgian	-	Kimmeridgian	Oxfordian, Kimmeridgian, Tithonian	Oxfordian, Kimmeridgian, Tithonian	Bir Miteur	Merbah el Asfer
141918	col	69.761948	23.197779	Near Ler			1	Late Kimmeridgian		155.7	150.8	46093	Kimmeridgian	-	Kimmeridgian	Kimmeridgian, Tithonian	Kimmeridgian, Tithonian	Katrol		Level 6
141983	col	132.583328	43.200001	Right slope, Sukhodol River, Novonezhino		Kangauz	1	Late Albian		105.3	99.6	46120	Albian	-	Albian	Albian, Cenomanian	Albian, Cenomanian	Kangauz
141988	col	-176.683334	-43.750000	Float blocks area (CH/f0653), Maunganui Beach: nodular-phosphorite bone package			1	Middle Campanian	Danian	83.5	61.6	46124	Campanian	-	Campanian	Campanian, Maastrichtian	Campanian, Maastrichtian, Danian	Takatika Grit	Tioriori	NPB
142084	col	5.686326	50.820286	St. Pietersberg (Emael Member)		ENCI-Maastricht B.V. quarry	1	Late Maastrichtian		70.6	66	46146	Maastrichtian	Maastrichtian	Maastrichtian	Maastrichtian	Maastrichtian	Maastricht		Emael Chalk
142093	col	-0.880000	45.740002	Angeac-Charente			1	Hauterivian	Barremian	132.9	125	46154	Barremian	-	Barremian	Hauterivian, Barremian	Hauterivian, Barremian
142107	col	-1.136667	52.347500	Crick, Upper Lias			1	Toarcian		182.7	174.1	33960	Toarcian	Toarcian	Toarcian	Toarcian	Toarcian		Lias
142108	col	-1.008889	52.209442	Bugbrooke, Marlstone		Bugbrook	1	Pliensbachian	Toarcian	190.8	174.1	33960	Toarcian	-	Toarcian	Pliensbachian, Toarcian	Pliensbachian, Toarcian	Marlstone Rock	Lias
142109	col	0.506667	51.388058	Rochester			1	Turonian	Campanian	93.9	72.1	33960	Campanian	-	Campanian	Santonian, Campanian	Turonian, Coniacian, Santonian, Campanian	Upper Chalk	Chalk
142110	col	0.523889	51.270279	Maidstone			1	Turonian	Campanian	93.9	72.1	33960	Campanian	-	Campanian	Santonian, Campanian	Turonian, Coniacian, Santonian, Campanian	Upper Chalk	Chalk
142114	col	11.433889	45.837776	Mount Zovetto, near Tresche Conca			1	Bajocian	Tithonian	170.3	145	46165	-	-	-	-	Bajocian, Bathonian, Callovian, Oxfordian, Kimmeridgian, Tithonian	Rosso Ammonitico Veronese
142115	col	11.614444	45.880280	Quarry in Valbella, near Sasso D’Asiago (Veneto)			1	Bathonian		168.3	166.1	46167	Bathonian	Bathonian	Bathonian	Bathonian	Bathonian	Rosso Ammonitico Veronese		lower unit
142116	col	-147.294174	62.028332	Approximately 2.4 km north of the mouth of Albert Creek, southeastern Talkeetna			1	Early Bajocian		171.6	168.4	46168	Bajocian	-	Bajocian	Aalenian, Bajocian	Aalenian, Bajocian	Tuxedni		upper siltstone
142118	col	-69.471664	-41.030556	Cari-Laufqen Grande Pond		Sulcusuchus erraini type locality (Jacobacci); Laguna Cari-Laufquén Grande	1	Late Campanian	Early Maastrichtian	83.5	66	47110	Campanian	-	Campanian	Campanian, Maastrichtian	Campanian, Maastrichtian	Los Alamitos		Coli Toro
142127	col	-111.406532	50.748589	Deadlodge Canyon		Elasmosaurid locality	1	Middle Campanian	Late Campanian	83.5	70.6	46170	Campanian	-	Campanian	Campanian, Maastrichtian	Campanian, Maastrichtian	Dinosaur Park
142128	col	-111.603500	50.830612	Below mouth of Berry Creek		Plesiosaur locality	1	Campanian		83.6	72.1	46170	Campanian	Campanian	Campanian	Campanian	Campanian		Belly River
142131	col	-111.417778	50.752220	Happy Jack Ferry Site		Plesiosaur locality	1	Late Campanian		83.5	70.6	46170	Campanian	-	Campanian	Campanian, Maastrichtian	Campanian, Maastrichtian	Dinosaur Park	Belly River
142132	col	-111.417778	50.752220	Happy Jack Ferry Site (200m from Coll. 142131)		Plesiosaur locality	1	Late Campanian		83.5	70.6	46170	Campanian	-	Campanian	Campanian, Maastrichtian	Campanian, Maastrichtian	Dinosaur Park	Belly River
142299	col	-0.233333	52.566666	Peterborough area, Leeds Collection at National Museum of Ireland			8	Middle Callovian		164.7	161.2	46193	Oxfordian	-	Oxfordian	Callovian, Oxfordian	Callovian, Oxfordian	Oxford Clay	Ancholme	Peterborough
142346	col	-73.533333	5.466667	Loma Pedro Luis		Villa de Leyva, Villa de Leiva	1	Early Aptian		125.45	122.46	46222	Aptian	-	Aptian	Barremian, Aptian	Barremian, Aptian	Paja
142710	col	8.560000	47.880001	Staffelegg		Ichthyosaur locality	1	Early Toarcian		183	182	46309	Toarcian	-	Toarcian	Pliensbachian, Toarcian	Pliensbachian, Toarcian	Staffelegg		Rietheim
142711	col	-3.265000	51.185833	Lilstock		Excalibosaurus costini type locality	1	Sinemurian		199.3	190.8	46310	Sinemurian	Sinemurian	Sinemurian	Sinemurian	Sinemurian
142712	col	-3.330278	51.183613	Watchet		Excalibosaurus costini	1	Sinemurian		199.3	190.8	46310	Sinemurian	Sinemurian	Sinemurian	Sinemurian	Sinemurian
142713	col	7.270000	52.990002	Wallmeyer Quarry		Ichthyosaur locality	1	Cenomanian		100.5	93.9	46311	Cenomanian	Cenomanian	Cenomanian	Cenomanian	Cenomanian
142714	col	48.849998	51.750000	near Saratov (PROXY)		Khudiakovia calloviensis type	1	Callovian		166.1	163.5	46314	Callovian	Callovian	Callovian	Callovian	Callovian
142741	col	150.383331	-23.616667	Razorback Beds			1	Sinemurian	Early Pliensbachian	199.3	183	46321	Sinemurian	-	Sinemurian	Sinemurian, Pliensbachian	Sinemurian, Pliensbachian	Razorback Beds
142744	col	-1.860000	52.360001	Southam Cement Works		Marine reptile locality	5	Hettangian		201.3	199.3	46325	Hettangian	Hettangian	Hettangian	Hettangian	Hettangian	Blue Lias	Lias	Saltford Shale
142832	col	-99.180000	24.440001	Aramberri		Pliosaur locality	5	Kimmeridgian		157.3	152.1	46341	Kimmeridgian	Kimmeridgian	Kimmeridgian	Kimmeridgian	Kimmeridgian	La Caja
142834	col	8.016667	47.500000	Frick			1	Early Sinemurian		196.5	189.6	46344	Sinemurian	-	Sinemurian	Sinemurian, Pliensbachian	Sinemurian, Pliensbachian
142837	col	0.000000	49.316700	Villers-sur-Mer			1	Early Cenomanian		99.6	93.5	46347	Cenomanian	-	Cenomanian	Cenomanian, Turonian	Cenomanian, Turonian
142838	col	5.990000	49.490002	Louppy-Villotte		Ichthyosaur locality	1	Early Albian		112.03	109	52651	Albian	Albian	Albian	Albian	Albian
142839	col	1.932222	50.678055	Lottinghen			1	Late Albian		105.3	99.6	46347	Albian	-	Albian	Albian, Cenomanian	Albian, Cenomanian
142840	col	0.116667	49.549999	Octeville		Ichthyosaur locality	2	Late Albian		105.3	99.6	46347	Albian	-	Albian	Albian, Cenomanian	Albian, Cenomanian
142844	col	-99.959999	24.750000	Iturbide		Croc locality	2	Early Kimmeridgian	Late Kimmeridgian	155.7	150.8	46350	Kimmeridgian	-	Kimmeridgian	Kimmeridgian, Tithonian	Kimmeridgian, Tithonian	La Casita
142846	col	-100.779999	24.129999	Galeana		Croc locality	2	Early Kimmeridgian	Late Kimmeridgian	155.7	150.8	46350	Kimmeridgian	-	Kimmeridgian	Kimmeridgian, Tithonian	Kimmeridgian, Tithonian	La Casita
142849	col	-101.760002	25.040001	La Angostura		Ichthyosaur locality	2	Early Kimmeridgian	Late Kimmeridgian	155.7	150.8	46350	Kimmeridgian	-	Kimmeridgian	Kimmeridgian, Tithonian	Kimmeridgian, Tithonian	La Caja
143252	col	6.083300	51.366699	Ankerpoort-'t Rooth, NEKAMI Quarry, Meerssen Member		Eben Emael	1	Late Maastrichtian		70.6	66	46426	Maastrichtian	Maastrichtian	Maastrichtian	Maastrichtian	Maastrichtian	Maastricht		Meerssen
143253	col	5.700000	50.799999	CBR-Romontbos quarry (Eben Emael), directly above Lava Horizon			1	Late Maastrichtian		70.6	66	46426	Maastrichtian	Maastrichtian	Maastrichtian	Maastrichtian	Maastrichtian	Maastricht		Emael
143254	col	5.683333	50.816666	Ankerpoort-'t Rooth, NEKAMI Quarry, Meerssen Member			1	Late Maastrichtian		70.6	66	46426	Maastrichtian	Maastrichtian	Maastrichtian	Maastrichtian	Maastrichtian	Maastricht
143255	col	4.000000	50.433334	Saint-Symphorien Chalk		Tuffeau de Saint-Symphorien	1	Late Maastrichtian		70.6	66	46426	Maastrichtian	Maastrichtian	Maastrichtian	Maastrichtian	Maastrichtian	Saint-Symphorien Chalk
143256	col	3.924167	50.436111	Cuesmes			1	Maastrichtian		72.1	66	46426	Maastrichtian	Maastrichtian	Maastrichtian	Maastrichtian	Maastrichtian
143257	col	-8.501667	32.293610	Louis Gentil			1	Late Maastrichtian		70.6	66	46426	Maastrichtian	Maastrichtian	Maastrichtian	Maastrichtian	Maastrichtian			B12
143258	col	-8.766111	31.543888	Chichaoua outcrop			1	Late Maastrichtian		70.6	66	46426	Maastrichtian	Maastrichtian	Maastrichtian	Maastrichtian	Maastrichtian			C3
143305	col	-69.983330	-35.950001	Poti Malal			1	Late Tithonian		150.8	145	46429	Tithonian	Tithonian	Tithonian	Tithonian	Tithonian
143306	col	0.133333	52.200001	Ichthyosaurus campylodon type			1	Late Albian	Cenomanian	105.3	93.9	46430	Cenomanian	-	Cenomanian	Albian, Cenomanian	Albian, Cenomanian	West Melbury Marly Chalk	Chalk	Cambridge Greensand
143310	col	9.550000	55.433334	Ricklinger Moor, Castendamm		Ichthyosaurus platydactylus type	1	Early Aptian		125.45	122.46	46434	Aptian	-	Aptian	Barremian, Aptian	Barremian, Aptian
143339	col	-100.410004	25.020000	San Juan de los Dolores		Dakosaurus locality	1	Kimmeridgian		157.3	152.1	46445	Kimmeridgian	Kimmeridgian	Kimmeridgian	Kimmeridgian	Kimmeridgian	La Casita
144329	col	-69.916664	-75.916664	Bean Peaks ichthyosaur locality			1	Kimmeridgian	Tithonian	157.3	145	46661	Tithonian	-	Tithonian	Kimmeridgian, Tithonian	Kimmeridgian, Tithonian	Hauberg Mountains	Latady
144332	col	-102.083336	26.983334	Sierra de Parras (La Casita type section locality)			1	Kimmeridgian	Early Tithonian	157.3	145	46663	Tithonian	-	Tithonian	Kimmeridgian, Tithonian	Kimmeridgian, Tithonian	La Casita
144335	col	-97.735001	17.275000	Huajuapan de Leon, Tlaxiaco		Plesiosaurus mexicanus type locality	3	Late Berriasian	Early Hauterivian	145	130	46663	-	-	-	Berriasian, Valanginian	Berriasian, Valanginian, Hauterivian
144342	col	1.620082	50.748653	Wimille cliff		Boulonnais, Boulogne-sur-mer	3	Tithonian		152.1	145	46546	Tithonian	Tithonian	Tithonian	Tithonian	Tithonian
144395	col	117.269997	31.040001	Anhui Province, unknown locality		Ichthyosaur locality	3	Spathian		251.3	247.2	46676	Olenekian	-	Olenekian	Olenekian	Olenekian
144396	col	-122.566666	56.150002	Williston Lake		Ichthyosaur locality	2	Norian		228	208.5	46676	Norian	Norian	Norian	Norian	Norian
144397	col	4.270000	47.500000	Burgundy icthyosaur locality		Temnodontosaurus burgundiae locality	1	Early Jurassic		201.3	174.1	46676	-	-	-	Pliensbachian	Hettangian, Sinemurian, Pliensbachian, Toarcian
144398	col	-2.117000	50.619999	Kimmeridge Bay		Nannopterygius enthekiodon type locality	2	Kimmeridgian		157.3	152.1	46676	Kimmeridgian	Kimmeridgian	Kimmeridgian	Kimmeridgian	Kimmeridgian	Kimmeridge Clay
144402	col	-2.156111	51.253887	Blue Circle Industries 'old quarry'		Westbury. croc locality	1	Kimmeridgian		157.3	152.1	46685	Kimmeridgian	Kimmeridgian	Kimmeridgian	Kimmeridgian	Kimmeridgian	Kimmeridge Clay		Lower
144440	col	8.450000	48.299999	Frittlingen		Ichthyosaur locality	1	Toarcian		182.7	174.1	46688	Toarcian	Toarcian	Toarcian	Toarcian	Toarcian
144441	col	9.480000	48.509998	Schlierbach		Ichthyosaur locality	1	Toarcian		182.7	174.1	46688	Toarcian	Toarcian	Toarcian	Toarcian	Toarcian
144462	col	15.350000	78.533333	Tschermakfjellet		Ichthyosaur locality	1	Carnian		237	228	46701	Carnian	Carnian	Carnian	Carnian	Carnian	Botneheia
144464	col	-25.500000	70.666664	Milne Land, east coast		Plesiosaur locality	1	Kimmeridgian		157.3	152.1	46705	Kimmeridgian	Kimmeridgian	Kimmeridgian	Kimmeridgian	Kimmeridgian
144697	col	-68.978333	-21.890833	Quebrada Cherejara			1	Callovian		166.1	163.5	46824	Callovian	Callovian	Callovian	Callovian	Callovian	Quehuita
144710	col	43.623333	37.070557	Chia Gara			1	Late Hauterivian	Barremian	136.4	125	46831	-	-	-	Valanginian, Hauterivian, Barremian	Valanginian, Hauterivian, Barremian
144746	col	1.650134	50.717064	Mont Lambert, Boulogne		Mont-Lambert, Boulonnais	1	Early Tithonian		150.8	145	46850	Tithonian	Tithonian	Tithonian	Tithonian	Tithonian
144756	col	1.837947	50.726978	Montaubert, Le Wast		Boulonnais	7	Late Callovian		164.7	161.2	46850	Oxfordian	-	Oxfordian	Callovian, Oxfordian	Callovian, Oxfordian	Argiles de Montaubert
144757	col	1.718259	50.830364	Leulinghen			1	Early Bathonian		167.7	164.7	46850	Bathonian	-	Bathonian	Bathonian, Callovian	Bathonian, Callovian
144758	col	4.409803	46.903538	Antully bonebed, Autun			6	Rhaetian		208.5	201.3	46686	Rhaetian	Rhaetian	Rhaetian	Rhaetian	Rhaetian
144759	col	4.393833	46.923344	La Coudre, Autun			4	Rhaetian		208.5	201.3	46686	Rhaetian	Rhaetian	Rhaetian	Rhaetian	Rhaetian
144919	col	-69.419998	-39.119999	Bosque Petrificado		Croc locality	1	Early Tithonian		150.8	145	46882	Tithonian	Tithonian	Tithonian	Tithonian	Tithonian	Vaca Muerta
145134	col	-2.389722	50.636391	Osmington Bay			1	Early Kimmeridgian		155.7	150.8	46939	Kimmeridgian	-	Kimmeridgian	Kimmeridgian, Tithonian	Kimmeridgian, Tithonian	Kimmeridge Clay	Ancholme
145758	col	-1.290262	51.650749	Oday Common, Abingdon		O Day	1	Kimmeridgian		157.3	152.1	47142	Kimmeridgian	Kimmeridgian	Kimmeridgian	Kimmeridgian	Kimmeridgian	Kimmeridge Clay
147230	col	18.494722	47.702499	Crocodile section, bed 13, Nagy-Pisznice Hill			1	Thouarsense		180.1	175.6	47007	Toarcian	Toarcian	Toarcian	Toarcian	Toarcian	Kisgerecse Marl
148626	col	85.980003	28.157000	Qulonggongba Formation, Nielamu, Xizang			1	Alaunian		215.56	212	47702	Norian	Norian	Norian	Norian	Norian	Qulonggongba
149244	col	-0.206944	52.604443	Dogsthorpe brick pit (bed 11)		Shanks & McEwan Waste Services Ltd. Peterborough	2	Middle Callovian		164.7	161.2	47746	Oxfordian	-	Oxfordian	Callovian, Oxfordian	Callovian, Oxfordian	Oxford Clay	Ancholme	Peterborough
149246	col	-0.293056	52.556389	Orton brick pit (bed 8)		Petersborough	1	Middle Callovian		164.7	161.2	47746	Oxfordian	-	Oxfordian	Callovian, Oxfordian	Callovian, Oxfordian	Oxford Clay	Ancholme	Peterborough
149253	col	-0.293056	52.556389	Orton brick pit (bed 11)		Petersborough	1	Middle Callovian		164.7	161.2	47746	Oxfordian	-	Oxfordian	Callovian, Oxfordian	Callovian, Oxfordian	Oxford Clay	Ancholme	Peterborough
149254	col	-0.293056	52.556389	Orton brick pit (bed 10)		Petersborough	1	Middle Callovian		164.7	161.2	47746	Oxfordian	-	Oxfordian	Callovian, Oxfordian	Callovian, Oxfordian	Oxford Clay	Ancholme	Peterborough
149321	col	-2.150000	52.029999	Brockeridge Commons (bed 14)			5	Hettangian		201.3	199.3	32796	Hettangian	Hettangian	Hettangian	Hettangian	Hettangian	Blue Lias	Lias
149323	col	8.905000	45.889999	Besano (MCSN Milan collection)			1	Illyrian		247.2	242	47791	Anisian	Anisian	Anisian	Anisian	Anisian	Besano		Grenzbitumenzone
149329	col	10.865000	50.900002	Apfelstädtgrundes, southeast of Gotha			1	Rhaetian		208.5	201.3	47794	Rhaetian	Rhaetian	Rhaetian	Rhaetian	Rhaetian
149381	col	15.670000	78.500000	Saurie Hook, Ice Fjord			2	Spathian		251.3	247.2	47813	Olenekian	-	Olenekian	Olenekian	Olenekian
149547	col	44.244999	26.389999	Ar Rubay'iyah			1	Ladinian		242	237	47903	Ladinian	Ladinian	Ladinian	Ladinian	Ladinian	Jilh
149577	col	-122.551231	40.405834	Smith's Cove, Trachyceras Beds			1	Triassic		252.17	201.3	49358	-	-	-	-	Olenekian, Anisian, Ladinian, Carnian, Norian, Rhaetian	Hosselkus
149578	col	9.360000	48.380001	Am Hornle Quarry		Croc locality	1	Early Kimmeridgian		155.7	150.8	47918	Kimmeridgian	-	Kimmeridgian	Kimmeridgian, Tithonian	Kimmeridgian, Tithonian
149632	col	-56.710556	-64.268059	Isla Marambio (central part)		Plesiosaur locality	1	Late Maastrichtian		70.6	66	47947	Maastrichtian	Maastrichtian	Maastrichtian	Maastrichtian	Maastrichtian	López de Bertodano
149728	col	9.702222	52.349998	Tönniesberg, Hannover		Tonniesberg	1	Kimmeridgian		157.3	152.1	33897	Kimmeridgian	Kimmeridgian	Kimmeridgian	Kimmeridgian	Kimmeridgian
150124	col	50.815834	51.686943	Talovka Ravine, near the Shchuchkino settlement			1	Tithonian		152.1	145	48055	Tithonian	Tithonian	Tithonian	Tithonian	Tithonian
150370	col	-99.028610	39.190834	Hachmeister pliosaur (FHSM VP-17469) locality, ?near Natoma			1	Middle Turonian		93.5	89.3	48110	Turonian	-	Turonian	Turonian, Coniacian	Turonian, Coniacian	Carlile Shale		Blue Hill Shale
150870	col	-111.663612	37.082500	Near Big Water, Tropic Shale (MNA loc 1494)			1	Early Turonian		93.5	89.3	33381	Turonian	-	Turonian	Turonian, Coniacian	Turonian, Coniacian	Tropic Shale
150871	col	-111.663612	37.082500	Near Big Water, Tropic Shale (MNA loc 1479)			1	Early Turonian		93.5	89.3	33380	Turonian	-	Turonian	Turonian, Coniacian	Turonian, Coniacian	Tropic Shale
150872	col	-111.663612	37.082500	Near Big Water, Tropic Shale (MNA loc 1478)			1	Early Turonian		93.5	89.3	33380	Turonian	-	Turonian	Turonian, Coniacian	Turonian, Coniacian	Tropic Shale
150921	col	-72.977776	-36.594444	Cocholgüe village, sea coast			1	Late Maastrichtian		70.6	66	48213	Maastrichtian	Maastrichtian	Maastrichtian	Maastrichtian	Maastrichtian	Quiriquina
150922	col	-2.415556	50.543610	Isle of Portland, shore below Portland coastguard station, Kimmeridge Clay			1	Early Tithonian		150.8	145	48214	Tithonian	Tithonian	Tithonian	Tithonian	Tithonian	Kimmeridge Clay	Ancholme
150930	col	141.036118	37.494720	Shinyashiki, Obisa-mura			1	Early Santonian		85.8	83.5	48216	Santonian	-	Santonian	Santonian, Campanian	Santonian, Campanian	Tamayama	Futaba
151425	col	-103.616669	29.316668	Big Bend National Park (west and east parts)		Mosasaur localities	1	Late Turonian		93.5	89.3	48383	Turonian	-	Turonian	Turonian, Coniacian	Turonian, Coniacian	Boquillas		Ernst
151620	col	8.784167	34.424999	Gafsa			1	Cretaceous		145	66	48463	-	-	-	-	Berriasian, Valanginian, Hauterivian, Barremian, Aptian, Albian, Cenomanian, Turonian, Coniacian, Santonian, Campanian, Maastrichtian
152275	col	-122.115555	40.940834	North Fork of Squaw Creek			1	Carnian		237	228	48978	Carnian	Carnian	Carnian	Carnian	Carnian	Hosselkus Limestone
152277	col	-120.721947	54.519444	Wapiti Lake, locality B		B cirque	1	Smithian		251.3	247.2	48982	Olenekian	-	Olenekian	Olenekian	Olenekian	Sulphur Mountain		Vega-Phroso Siltstone
152278	col	-120.721947	54.519444	Wapiti Lake, locality T		T cirque	1	Anisian	Ladinian	247.2	237	48982	Anisian	-	Anisian	Anisian, Ladinian	Anisian, Ladinian	Sulphur Mountain
152901	col	11.110000	48.900002	Schernfeld, Solnhofen (Jura Museum Eichstätt collection)			1	Early Tithonian		150.8	145	35339	Tithonian	Tithonian	Tithonian	Tithonian	Tithonian	Solnhofen
152924	col	-1.650000	51.360001	Studley Grange landfill site		Torvoneustes coryphaeus type locality	1	Early Kimmeridgian		155.7	150.8	49281	Kimmeridgian	-	Kimmeridgian	Kimmeridgian, Tithonian	Kimmeridgian, Tithonian	Kimmeridge Clay
153314	col	-122.551231	40.405834	Smith's Cove, Atractities Beds			2	Triassic		252.17	201.3	49358	-	-	-	-	Olenekian, Anisian, Ladinian, Carnian, Norian, Rhaetian	Hosselkus
153371	col	104.788498	25.164600	Layer 44f, Nimaigu Village, Wusha Township, Xingyi			1	Longobardian		242	235	49401	Ladinian	-	Ladinian	Ladinian, Carnian	Ladinian, Carnian	Falang		Zhuganpo
153620	col	-135.559006	66.195999	Road River		Marine reptile locality	1	Middle Albian		109	105.3	49683	Albian	Albian	Albian	Albian	Albian	Arctic Red
153621	col	-124.400002	60.099998	Beaver River		Ichthyosaur locality	1	Albian		113	100.5	49683	Albian	Albian	Albian	Albian	Albian	Arctic Red
153672	col	-0.330000	49.880001	Calvados		Gracilineustes acutus type locality	2	Early Kimmeridgian		155.7	150.8	42555	Kimmeridgian	-	Kimmeridgian	Kimmeridgian, Tithonian	Kimmeridgian, Tithonian
153673	col	-70.266670	-35.900002	Arroyo del Cajon Grande		Purranisaurus potens type locality	1	Late Tithonian	Early Berriasian	150.8	140.2	45364	Tithonian	-	Tithonian	Tithonian, Berriasian	Tithonian, Berriasian	Vaca Muerta
153782	col	-2.931428	50.724804	near the church, Lyme Regis			1	Hettangian		201.3	199.3	49835	Hettangian	Hettangian	Hettangian	Hettangian	Hettangian	Blue Lias	Lias
153783	col	-2.922005	50.732658	along path, Lyme Regis-Charmouth			1	Hettangian		201.3	199.3	49835	Hettangian	Hettangian	Hettangian	Hettangian	Hettangian	Blue Lias	Lias
153784	col	-2.733333	51.116669	Mogs quarry, Street			1	Hettangian	Pliensbachian	201.3	182.7	49835	-	-	-	Sinemurian, Pliensbachian	Hettangian, Sinemurian, Pliensbachian
153786	col	-3.029048	52.203743	Kington			1	Early Jurassic		201.3	174.1	49835	-	-	-	Pliensbachian	Hettangian, Sinemurian, Pliensbachian, Toarcian
153787	col	0.120429	52.784977	Long Sutton			1	Early Jurassic		201.3	174.1	49835	-	-	-	Pliensbachian	Hettangian, Sinemurian, Pliensbachian, Toarcian
153811	col	-115.432777	55.864166	Utikumasis Lake		Utikuma Lake	1	Early Campanian		83.5	70.6	49838	Campanian	-	Campanian	Campanian, Maastrichtian	Campanian, Maastrichtian	Puskwaskau		Nomad
153812	col	-118.830002	55.520000	West Bank of Smoky River			1	Early Campanian		83.5	70.6	49838	Campanian	-	Campanian	Campanian, Maastrichtian	Campanian, Maastrichtian	Puskwaskau		Nomad
154138	col	8.866667	48.116669	Nusplingen Plattenkalk, Liegende Bankkalk Fm.			3	Late Kimmeridgian		155.7	150.8	49972	Kimmeridgian	-	Kimmeridgian	Kimmeridgian, Tithonian	Kimmeridgian, Tithonian	Liegende Bankkalk
154224	col	-0.042500	47.004444	Les Lourdines			4	Late Jurassic		163.5	145	50056	-	-	-	Kimmeridgian, Tithonian	Oxfordian, Kimmeridgian, Tithonian
154226	col	5.770000	46.590000	Andelot les Saint Amour		Saint Julien sur Suran	1	Middle Oxfordian		161.2	155.7	50057	Oxfordian	-	Oxfordian	Oxfordian, Kimmeridgian	Oxfordian, Kimmeridgian
154227	col	5.770000	46.590000	Andelot les Saint Amour - second locality		Saint Julien sur Suran	1	Middle Oxfordian		161.2	155.7	50057	Oxfordian	-	Oxfordian	Oxfordian, Kimmeridgian	Oxfordian, Kimmeridgian
154228	col	-0.767000	54.549999	100m North of Port Mulgrave			1	Falciferum		183	182	50058	Toarcian	-	Toarcian	Pliensbachian, Toarcian	Pliensbachian, Toarcian	Jet Rock
154235	col	-0.830000	49.919998	Arromanches		Steneosaurus boutilieri type locality	1	Bathonian		168.3	166.1	50075	Bathonian	Bathonian	Bathonian	Bathonian	Bathonian	Upper Great oolite
154296	col	-69.480003	-37.110001	Vega de Escalone			1	Late Tithonian	Early Berriasian	150.8	140.2	50103	Tithonian	-	Tithonian	Tithonian, Berriasian	Tithonian, Berriasian	Vaca Muerta
154803	col	-102.819000	43.644001	east side, Cheyenne River			1	Campanian		83.6	72.1	50366	Campanian	Campanian	Campanian	Campanian	Campanian	Pierre Shale
154812	col	-0.370000	49.189999	Caen, unknown locality		Teleidosaurus calvadosii type locality	1	Late Bajocian	Early Bathonian	171.6	164.7	50376	-	-	-	Aalenian, Bajocian, Bathonian, Callovian	Aalenian, Bajocian, Bathonian, Callovian
154814	col	-0.330000	49.880001	Bavant, Calvados			1	Callovian		166.1	163.5	50380	Callovian	Callovian	Callovian	Callovian	Callovian
154817	col	0.145833	49.397778	Cricquebeuf			1	Kimmeridgian		157.3	152.1	50384	Kimmeridgian	Kimmeridgian	Kimmeridgian	Kimmeridgian	Kimmeridgian
154818	col	4.759722	46.078609	Montmerle			1	Kimmeridgian		157.3	152.1	50385	Kimmeridgian	Kimmeridgian	Kimmeridgian	Kimmeridgian	Kimmeridgian
154819	col	0.145833	49.397778	Villerville			1	Late Oxfordian		161.2	155.7	50388	Oxfordian	-	Oxfordian	Oxfordian, Kimmeridgian	Oxfordian, Kimmeridgian	Calcaire gréseux d’Hennequeville
154820	col	-1.694722	51.401112	Savernake			1	Albian		113	100.5	50390	Albian	Albian	Albian	Albian	Albian	Upper Greensand
154956	col	-0.020000	49.320000	Marnes des Dives summit		Villers-sur-Mer	1	Late Callovian		164.7	161.2	50500	Oxfordian	-	Oxfordian	Callovian, Oxfordian	Callovian, Oxfordian
154957	col	-0.044444	49.230278	Dozulé			1	Oxfordian		163.5	157.3	5993	Oxfordian	Oxfordian	Oxfordian	Oxfordian	Oxfordian
154959	col	105.660004	29.840000	Tatsu		Gaoping, Dazu	1	Toarcian	Bajocian	182.7	168.3	50504	Toarcian	-	Toarcian	Toarcian, Aalenian	Toarcian, Aalenian, Bajocian	Ziliujing
154961	col	-5.280833	43.488056	La Griega Beach		Colunga	1	Kimmeridgian		157.3	152.1	50506	Kimmeridgian	Kimmeridgian	Kimmeridgian	Kimmeridgian	Kimmeridgian	Terenes
155210	col	6.049722	49.744167	Feidt Quarry, Reckingerwald			2	Late Hettangian		201.3	196.5	50597	Sinemurian	-	Sinemurian	Hettangian, Sinemurian	Hettangian, Sinemurian	Luxembourg Sandstone
155308	col	9.374444	52.111668	Landkreis Hamelin-Pyrmont		Cricosaurus macrospondylus type locality	1	Late Valanginian		140.2	136.4	50664	Valanginian	-	Valanginian	Berriasian, Valanginian	Berriasian, Valanginian
155311	col	6.593333	43.772221	Department du Var (general)		Geosaurus lapparenti referred locality	1	Early Hauterivian		136.4	130	50664	Valanginian	-	Valanginian	Valanginian, Hauterivian	Valanginian, Hauterivian
155313	col	5.144167	44.030834	Département du Vaucluse (general)		Croc locality	1	Early Valanginian		140.2	136.4	50664	Valanginian	-	Valanginian	Berriasian, Valanginian	Berriasian, Valanginian
155314	col	5.144167	44.030834	Département du Vaucluse (general II)		Croc locality	1	Late Valanginian	Early Hauterivian	140.2	130	50664	Valanginian	-	Valanginian	Berriasian, Valanginian, Hauterivian	Berriasian, Valanginian, Hauterivian
155315	col	42.237221	47.716389	Khoroshevskii Island (general)		Khoroshevskaya	1	Late Tithonian	Early Berriasian	150.8	140.2	50664	Tithonian	-	Tithonian	Tithonian, Berriasian	Tithonian, Berriasian
155316	col	-0.767222	40.956390	Josa (general)		Croc locality	1	Early Barremian		130	125.45	50664	Barremian	-	Barremian	Hauterivian, Barremian	Hauterivian, Barremian
155317	col	5.559167	43.267502	Escaouprès valley		Plesiosuchina type locality	1	Late Valanginian		140.2	136.4	50664	Valanginian	-	Valanginian	Berriasian, Valanginian	Berriasian, Valanginian
155319	col	172.581116	-43.056667	Waipara River, M34/f1073			1	Haumurian		83.5	66	50677	Campanian	-	Campanian	Campanian, Maastrichtian	Campanian, Maastrichtian	Conway
155584	col	117.819702	31.620600	South Majiashan quarry (Nanlinghu Fm)			1	Spathian		251.3	247.2	50802	Olenekian	-	Olenekian	Olenekian	Olenekian	Nanlinghu
156363	col	-2.489167	50.591946	Chesil Beach			1	Kimmeridgian	Early Tithonian	157.3	145	51229	Tithonian	-	Tithonian	Kimmeridgian, Tithonian	Kimmeridgian, Tithonian	Kimmeridge Clay	Dorset Succession
156364	col	172.583328	-43.049999	Weka Creek, Waipara River			1	Early Maastrichtian		70.6	66	51234	Maastrichtian	Maastrichtian	Maastrichtian	Maastrichtian	Maastrichtian	Conway
157052	col	104.775833	29.340279	Zigong, villager Wang Xinmin's garden			1	Middle Jurassic		174.1	163.5	51491	-	-	-	Aalenian, Bajocian, Bathonian, Callovian	Aalenian, Bajocian, Bathonian, Callovian	Xiashaximiao
157245	col	-108.949997	76.080002	Melville Island plesiosaur remains			1	Late Aptian		122.46	112.03	51642	Aptian	-	Aptian	Aptian, Albian	Aptian, Albian	Isachsen		Walker Island
157301	col	-72.568054	-35.800556	Mariscadero, southern Pelluhue			2	Late Maastrichtian		70.6	66	51720	Maastrichtian	Maastrichtian	Maastrichtian	Maastrichtian	Maastrichtian	Quiriquina		Lower levels
157353	col	44.990768	51.238297	Beloe Ozero, Bed 4 (SBO)		Beloye Ozero	1	Late Campanian		83.5	70.6	51770	Campanian	-	Campanian	Campanian, Maastrichtian	Campanian, Maastrichtian	Rybushka
157421	col	102.250000	16.650000	Phu Noi (Phu Kradung Formation - layer "PNB")			1	Tithonian	Berriasian	152.1	139.8	51795	Tithonian	-	Tithonian	Tithonian, Berriasian	Tithonian, Berriasian	Phu Kradung	Khorat
159583	col	15.834444	78.340553	North side of Janusfjellet		Janusaurus lundi type	1	Tithonian		152.1	145	52129	Tithonian	Tithonian	Tithonian	Tithonian	Tithonian	Agardhfjellet		Slottsmøya
159585	col	-1.110258	39.730717	Benageber (marine)			2	Neocomian		145	130	56558	-	-	-	Berriasian, Valanginian	Berriasian, Valanginian, Hauterivian
159587	col	-120.690277	36.500000	LACM (CIT) 340			1	Maastrichtian		72.1	66	52135	Maastrichtian	Maastrichtian	Maastrichtian	Maastrichtian	Maastrichtian	Moreno	Chico
159588	col	-120.690277	36.500000	LACM (CIT) 339			1	Maastrichtian		72.1	66	52135	Maastrichtian	Maastrichtian	Maastrichtian	Maastrichtian	Maastrichtian	Moreno	Chico
159590	col	105.842690	32.420086	locality 47 (8a), Guangyuan			1	Tithonian		152.1	145	52143	Tithonian	Tithonian	Tithonian	Tithonian	Tithonian	Kuangyuan
162090	col	-22.990999	70.832001	Mt. Nathorst Fjaeld, Locality 2 (494m)			1	Toarcian		182.7	174.1	52706	Toarcian	Toarcian	Toarcian	Toarcian	Toarcian
162726	col	37.483334	55.766666	Mnevniki (Ichthyosaur locality)			1	Late Tithonian		150.8	145	52983	Tithonian	Tithonian	Tithonian	Tithonian	Tithonian
162727	col	-0.350000	53.483334	Castle Top Quarry			1	Berriasian		145	139.8	52984	Berriasian	Berriasian	Berriasian	Berriasian	Berriasian	Spilsby Sandstone
162945	col	-0.241701	52.552071	Peterborough (general)			1	Middle Callovian		164.7	161.2	53049	Oxfordian	-	Oxfordian	Callovian, Oxfordian	Callovian, Oxfordian	Oxford Clay	Ancholme	Peterborough
163131	col	-1.373333	51.825001	Hanborough Railway Station			1	Callovian		166.1	163.5	53120	Callovian	Callovian	Callovian	Callovian	Callovian	Cornbrash
163132	col	5.388056	49.090279	Haudainville (croc locality)		Hadainville	1	Late Oxfordian		161.2	155.7	53120	Oxfordian	-	Oxfordian	Oxfordian, Kimmeridgian	Oxfordian, Kimmeridgian
163133	col	-9.150000	39.366669	Cesareda (croc locality)		Couches à Cidaris chofatti	1	Late Oxfordian		161.2	155.7	53120	Oxfordian	-	Oxfordian	Oxfordian, Kimmeridgian	Oxfordian, Kimmeridgian
163134	col	-7.712222	37.139999	Malhão (croc locality)			1	Late Oxfordian		161.2	155.7	53120	Oxfordian	-	Oxfordian	Oxfordian, Kimmeridgian	Oxfordian, Kimmeridgian
163135	col	-9.236389	39.299721	Cesaredas (croc locality)			1	Middle Oxfordian		161.2	155.7	53120	Oxfordian	-	Oxfordian	Oxfordian, Kimmeridgian	Oxfordian, Kimmeridgian
163136	col	-8.653056	39.815834	Colmeias			1	Late Kimmeridgian		155.7	150.8	53120	Kimmeridgian	-	Kimmeridgian	Kimmeridgian, Tithonian	Kimmeridgian, Tithonian	Alocabaca Beds
163137	col	-5.873056	43.590557	Asturias coast (general 1)			1	Kimmeridgian		157.3	152.1	53120	Kimmeridgian	Kimmeridgian	Kimmeridgian	Kimmeridgian	Kimmeridgian	Tereñes
163139	col	0.147500	49.401112	Cricqueboeuf			1	Early Kimmeridgian		155.7	150.8	53120	Kimmeridgian	-	Kimmeridgian	Kimmeridgian, Tithonian	Kimmeridgian, Tithonian	Calcaires Coquilliers
163140	col	7.783333	48.233334	Kahlenberg, croc locality			1	Kimmeridgian		157.3	152.1	53120	Kimmeridgian	Kimmeridgian	Kimmeridgian	Kimmeridgian	Kimmeridgian
163141	col	14.812220	54.014999	Fritzow, Cammin		Wrzosowo, Kamien	1	Kimmeridgian		157.3	152.1	53788	Kimmeridgian	Kimmeridgian	Kimmeridgian	Kimmeridgian	Kimmeridgian
163142	col	14.076667	53.768612	Czarnoglowy (croc locality)			1	Early Kimmeridgian		155.7	150.8	53120	Kimmeridgian	-	Kimmeridgian	Kimmeridgian, Tithonian	Kimmeridgian, Tithonian
163143	col	-9.338611	39.231667	Porto das Barcas (croc locality)			1	Late Kimmeridgian	Early Tithonian	155.7	145	53120	Tithonian	-	Tithonian	Kimmeridgian, Tithonian	Kimmeridgian, Tithonian	Lourinhã		Praia Azul
163144	col	-9.337983	39.244633	Peralta (crocodyliform locality)		Praia da Peralta	1	Late Kimmeridgian	Early Tithonian	155.7	145	53120	Tithonian	-	Tithonian	Kimmeridgian, Tithonian	Kimmeridgian, Tithonian	Lourinhã		Praia Azul
163145	col	-7.666944	37.190834	Zimbral			1	Late Kimmeridgian	Early Tithonian	155.7	145	53120	Tithonian	-	Tithonian	Kimmeridgian, Tithonian	Kimmeridgian, Tithonian
163146	col	42.122501	9.311944	Harrar, near Feyambiro		Machimosaurus nowackianus type locality	1	Oxfordian	Kimmeridgian	163.5	152.1	53120	Oxfordian	-	Oxfordian	Oxfordian, Kimmeridgian	Oxfordian, Kimmeridgian
163299	col	-3.026500	50.802601	Tolcis Quarry (beds 26–46)			1	Early Hettangian		201.3	196.5	53178	Sinemurian	-	Sinemurian	Hettangian, Sinemurian	Hettangian, Sinemurian	Blue Lias	Lias
163305	col	-2.397222	51.545555	Barnhill Quarry (Bone Bed)		Chipping Sodbury	1	Rhaetian		208.5	201.3	53178	Rhaetian	Rhaetian	Rhaetian	Rhaetian	Rhaetian	Westbury	Penarth
163310	col	-2.397222	51.545555	Barnhill Quarry (selenitic shale)		Chipping Sodbury	1	Rhaetian		208.5	201.3	53178	Rhaetian	Rhaetian	Rhaetian	Rhaetian	Rhaetian	Westbury	Penarth
163915	col	10.250000	32.816669	Nekrif 2			1	Late Aptian	Early Albian	122.46	109	53516	Aptian	-	Aptian	Aptian, Albian	Aptian, Albian	Aïn el Guettar		Chenini
164377	col	-1.410238	46.046669	Chassiron (beds 1001-1005), Île d'Oléron		Phare de Chassiron	1	Early Tithonian		150.8	145	53638	Tithonian	Tithonian	Tithonian	Tithonian	Tithonian			2
164393	col	-88.401672	33.516941	Tombigbee Sand			1	Late Coniacian	Early Campanian	89.3	70.6	53646	Campanian	-	Campanian	Campanian	Coniacian, Santonian, Campanian, Maastrichtian	Eutaw
164882	col	-73.280556	-51.138889	Eastern rim of the Tyndall Glacier		Ichthyosaur graveyard	4	Valanginian	Hauterivian	139.8	129.4	53891	Valanginian	-	Valanginian	Valanginian, Hauterivian	Valanginian, Hauterivian	Zapata
165070	col	-5.540000	57.029999	Boreraig			1	Early Sinemurian		196.5	189.6	54005	Sinemurian	-	Sinemurian	Sinemurian, Pliensbachian	Sinemurian, Pliensbachian	Ardnish		Hallaig Sandstone
165071	col	-6.156389	57.595280	Valtos, Isle of Skye		Carraig Mhor	1	Late Bajocian	Bathonian	171.6	166.1	54005	-	-	-	Aalenian, Bajocian, Bathonian	Aalenian, Bajocian, Bathonian	Valtos Sandstone	Great Estuarine
165072	col	-6.500000	57.230000	Staffin			1	Middle Bathonian	Late Bathonian	167.7	164.7	54005	Bathonian	-	Bathonian	Bathonian, Callovian	Bathonian, Callovian	Duntulm
165073	col	-6.670000	57.020000	Bearreraig Bay			1	Toarcian	Early Bajocian	182.7	168.4	54005	Toarcian	-	Toarcian	Toarcian, Aalenian	Toarcian, Aalenian, Bajocian	Bearreraig Sandstone
166013	col	10.289189	33.190479	Ksar Krerachfa			2	Early Cretaceous		145	100.5	54265	-	-	-	-	Berriasian, Valanginian, Hauterivian, Barremian, Aptian, Albian	Continental Intercalaire
166558	col	6.241667	44.188889	La Robine			1	Early Toarcian		183	182	54387	Toarcian	-	Toarcian	Pliensbachian, Toarcian	Pliensbachian, Toarcian
166559	col	6.291111	44.151943	Marcoux			1	Early Toarcian		183	182	54387	Toarcian	-	Toarcian	Pliensbachian, Toarcian	Pliensbachian, Toarcian
166561	col	6.061389	43.256390	Saint Laurent, near Cuers (Fischer locality)		St-Laurent, Saint-Laurent, Cuers	1	Rhaetian		208.5	201.3	54389	Rhaetian	Rhaetian	Rhaetian	Rhaetian	Rhaetian
166624	col	-119.400002	44.040001	Suplee, Zoneait nargorum type		UOMNH	1	Late Aalenian	Early Bajocian	175.6	168.4	54418	Aalenian	-	Aalenian	Toarcian, Aalenian, Bajocian	Toarcian, Aalenian, Bajocian	Snowshoe		Weberg
166628	col	14.590000	46.330002	Kamniska Bistrica valley (Strelovec Formation)			1	Pelsonian		247.2	242	54419	Anisian	Anisian	Anisian	Anisian	Anisian	Strelovec
166630	col	14.260000	46.435001	Ljubelj border crossing			1	Longobardian		242	235	54419	Ladinian	-	Ladinian	Ladinian, Carnian	Ladinian, Carnian	Buchenstein
166721	col	0.143889	52.202221	Sisteronia seeleyi type locality			1	Early Cenomanian		99.6	93.5	49911	Cenomanian	-	Cenomanian	Cenomanian, Turonian	Cenomanian, Turonian
167535	col	-74.514938	40.133327	Cream Ridge Marl Company pit (Navesink Fm.)			1	Early Maastrichtian		70.6	66	54671	Maastrichtian	Maastrichtian	Maastrichtian	Maastrichtian	Maastrichtian	Navesink	Monmouth
167650	col	-75.187637	39.726574	Daminger Farm		Damminger	1	Maastrichtian	Danian	72.1	61.6	54671	Maastrichtian	-	Maastrichtian	Maastrichtian	Maastrichtian, Danian	New Egypt	Monmouth
167780	col	-75.160004	39.761665	Barnsboro "greensand" (Hornerstown)		Barnesboro	1	Late Maastrichtian		70.6	66	9105	Maastrichtian	Maastrichtian	Maastrichtian	Maastrichtian	Maastrichtian	Hornerstown	Rancocas
167891	col	53.907780	63.591946	Porozhsk village		Sosnogrosk	1	Tithonian		152.1	145	54879	Tithonian	Tithonian	Tithonian	Tithonian	Tithonian	Paromes
167892	col	47.862778	67.115280	Right bank of the river Volonga			1	Late Tithonian	Berriasian	150.8	139.8	54879	Tithonian	-	Tithonian	Tithonian, Berriasian	Tithonian, Berriasian
167918	col	-103.614738	43.160049	south fork, Cheyenne River		Archelon type	1	Campanian	Early Maastrichtian	83.6	66	54899	Campanian	-	Campanian	Campanian, Maastrichtian	Campanian, Maastrichtian	Pierre Shale
167919	col	-100.333336	38.916668	Hackberry Creek Valley			1	Late Santonian	Early Campanian	85.8	70.6	54902	Campanian	-	Campanian	Campanian	Santonian, Campanian, Maastrichtian	Niobrara	Colorado	Smoky Hill Chalk
167926	col	45.150276	50.802223	Konnyi barak ravine			1	Early Callovian		164.7	161.2	43874	Oxfordian	-	Oxfordian	Callovian, Oxfordian	Callovian, Oxfordian	Hlebovskya Suite
169120	col	3.646667	47.798332	Venoy, Paris basin			3	Early Hauterivian	Late Hauterivian	136.4	130	55246	Valanginian	-	Valanginian	Valanginian, Hauterivian	Valanginian, Hauterivian	Calcaires à spatangues
169121	col	3.695833	47.846390	Bleigny-le-Carreau, Paris basin			1	Early Hauterivian	Late Hauterivian	136.4	130	55246	Valanginian	-	Valanginian	Valanginian, Hauterivian	Valanginian, Hauterivian	Calcaires à spatangues
169122	col	4.947418	48.637691	Saint-Dizier			3	Early Barremian	Late Barremian	130	125.45	55246	Barremian	-	Barremian	Hauterivian, Barremian	Hauterivian, Barremian
169123	col	5.024955	49.221294	Varennes-en-Argonne			1	Albian		113	100.5	55246	Albian	Albian	Albian	Albian	Albian
169124	col	5.098056	48.571667	Narcy, Paris basin			1	Early Albian	Late Albian	112.03	99.6	55246	Albian	-	Albian	Albian, Cenomanian	Albian, Cenomanian	Calcaires à spatangues
169125	col	6.683333	46.933334	La Presta			1	Aptian		125	113	55249	Aptian	Aptian	Aptian	Aptian	Aptian
169129	col	5.591944	44.220001	Synclinal Méouge			1	Late Valanginian		140.2	136.4	55251	Valanginian	-	Valanginian	Berriasian, Valanginian	Berriasian, Valanginian
169131	col	48.380001	54.424442	Right Volga bank, 12 km north of Ulyanovsk			1	Early Valanginian	Late Valanginian	140.2	136.4	14374	Valanginian	-	Valanginian	Berriasian, Valanginian	Berriasian, Valanginian
169135	col	33.838612	44.746387	Bakhchisarai			1	Early Valanginian	Late Valanginian	140.2	136.4	55252	Valanginian	-	Valanginian	Berriasian, Valanginian	Berriasian, Valanginian
169139	col	48.557220	54.098057	Kriushi locality, 2 km southeast from Kriushi village			1	Early Aptian		125.45	122.46	55253	Aptian	-	Aptian	Barremian, Aptian	Barremian, Aptian
169140	col	114.048332	-23.245001	Cardabia Station			2	Late Hauterivian	Late Barremian	136.4	125.45	55257	-	-	-	Valanginian, Hauterivian, Barremian	Valanginian, Hauterivian, Barremian
169252	col	5.485556	44.510277	Saint-Dizier-en-Diois			1	Aptian		125	113	55270	Aptian	Aptian	Aptian	Aptian	Aptian	Marnes bleues
169253	col	6.474722	44.209442	Prads			1	Late Albian		105.3	99.6	49911	Albian	-	Albian	Albian, Cenomanian	Albian, Cenomanian	Marnes bleues
170239	col	36.511112	31.559723	Wadi Al Dab'i		Harrana fauna	1	Late Maastrichtian		70.6	66	55540	Maastrichtian	Maastrichtian	Maastrichtian	Maastrichtian	Maastrichtian	Muwaddar Chalk Marl
170680	col	-69.142914	-22.562939	Cerritos Bayos (Banco de Vertebrata)			2	Early Callovian		164.7	161.2	55912	Oxfordian	-	Oxfordian	Callovian, Oxfordian	Callovian, Oxfordian	Cerritos Bayos
171043	col	-2.620000	50.880001	Closworth		Closeworth	1	Bathonian		168.3	166.1	69432	Bathonian	Bathonian	Bathonian	Bathonian	Bathonian	Cornbrash	Great Oolite
172173	col	-69.142914	-22.562939	Cerritos Bayos (Banco de Equinozoa)			1	Early Callovian		164.7	161.2	55912	Oxfordian	-	Oxfordian	Callovian, Oxfordian	Callovian, Oxfordian	Cerritos Bayos
172174	col	-69.142914	-22.562939	Cerritos Bayos (Caliza de Reineckia)			1	Late Callovian		164.7	161.2	55912	Oxfordian	-	Oxfordian	Callovian, Oxfordian	Callovian, Oxfordian
172175	col	-69.142914	-22.562939	Cerritos Bayos (Caliza de Aspidoceras)			2	Oxfordian		163.5	157.3	55912	Oxfordian	Oxfordian	Oxfordian	Oxfordian	Oxfordian
172176	col	-69.142914	-22.562939	Cerritos Bayos (Caliza de Trissops)			1	Kimmeridgian		157.3	152.1	55912	Kimmeridgian	Kimmeridgian	Kimmeridgian	Kimmeridgian	Kimmeridgian
172177	col	-69.142914	-22.562939	Cerritos Bayos (Caliza de Stephanoceratidae)			1	Aalenian		174.1	170.3	55912	Aalenian	Aalenian	Aalenian	Aalenian	Aalenian
172392	col	13.447500	38.046944	Rocca Chi Para quarry			1	Aptian		125	113	56024	Aptian	Aptian	Aptian	Aptian	Aptian	Hybla
172585	col	48.411945	54.579166	Gorodische		Gorodishche, type of Ichthyosaurus steleodon	1	Hauterivian		132.9	129.4	56058	Hauterivian	Hauterivian	Hauterivian	Hauterivian	Hauterivian
172677	col	-0.200000	49.400002	Falaises des Vaches Noires		Steneosaurus edwardsi type locality	2	Late Callovian	Early Oxfordian	164.7	155.7	56092	Oxfordian	-	Oxfordian	Callovian, Oxfordian, Kimmeridgian	Callovian, Oxfordian, Kimmeridgian	Marnes de Dives
173060	col	-112.944725	51.753334	east bank, Red Deer River			1	Early Maastrichtian		70.6	66	34107	Maastrichtian	Maastrichtian	Maastrichtian	Maastrichtian	Maastrichtian	Horseshoe Canyon	Edmonton
173313	col	17.565277	47.075279	Jókai mine, spoil heaps			1	Santonian		86.3	83.6	56346	Santonian	Santonian	Santonian	Santonian	Santonian	Ajka Coal
174893	col	-123.133331	56.000000	Hudsonelpidia			1	Late Triassic		237	201.3	57154	Norian	-	Norian	Norian	Carnian, Norian, Rhaetian
175631	col	48.395557	54.450001	Makhaira tossica type locality			1	Late Hauterivian		136.4	130	57471	Valanginian	-	Valanginian	Valanginian, Hauterivian	Valanginian, Hauterivian
175725	col	-73.529724	5.571389	Vereda Llanitos			1	Early Barremian	Late Aptian	130	112.03	57534	Aptian	-	Aptian	Aptian	Hauterivian, Barremian, Aptian, Albian	Paja		Arcillolitas abigarradas
175797	col	10.172222	32.676388	Touil el Mhahir (Douiret)		Touil el Mra	1	Hauterivian	Barremian	132.9	125	57576	Barremian	-	Barremian	Hauterivian, Barremian	Hauterivian, Barremian	Douiret		Douiret Sand
175798	col	10.333735	33.110786	El Hmaima (Douiret)			1	Hauterivian	Barremian	132.9	125	57576	Barremian	-	Barremian	Hauterivian, Barremian	Hauterivian, Barremian	Douiret
175799	col	10.333735	33.110786	Jebel Haddada (Douiret)			1	Hauterivian	Barremian	132.9	125	57576	Barremian	-	Barremian	Hauterivian, Barremian	Hauterivian, Barremian	Douiret
175939	col	14.856667	77.651390	Mikadocephalus Middlehook			1	Ladinian		242	237	34247	Ladinian	Ladinian	Ladinian	Ladinian	Ladinian	Tschermakjfellet
175949	col	8.942000	45.909000	Bender collection GPIT, Monte San Giorgio indet.			1	Illyrian		247.2	242	57687	Anisian	Anisian	Anisian	Anisian	Anisian	Besano		Grenzbitumenzone
176120	col	-3.109167	32.518055	Guelb el Ahmar, GEA 2			1	Bathonian		168.3	166.1	57820	Bathonian	Bathonian	Bathonian	Bathonian	Bathonian	Anoual		Lower Anoual
176123	col	-3.151944	32.728333	Guelb el Ahmar, GEA 3			1	Bathonian		168.3	166.1	57820	Bathonian	Bathonian	Bathonian	Bathonian	Bathonian	Anoual		Lower Anoual
176253	col	9.708611	51.926388	Spechtsbrink im Hils		Ichthyosaurus polyptychodon locality	1	Hauterivian		132.9	129.4	31955	Hauterivian	Hauterivian	Hauterivian	Hauterivian	Hauterivian
176255	col	5.796111	49.685280	Stockem Temnodontosaurus			1	Early Sinemurian		196.5	189.6	57919	Sinemurian	-	Sinemurian	Sinemurian, Pliensbachian	Sinemurian, Pliensbachian
176256	col	5.809444	49.680000	Stockem, Arlon			1	Late Sinemurian		196.5	189.6	29875	Sinemurian	-	Sinemurian	Sinemurian, Pliensbachian	Sinemurian, Pliensbachian	Luxembourg		Virton
176439	col	-2.928000	50.729000	Church Cliff, Lyme Regis (Leptonectes solei)			1	Early Sinemurian		196.5	189.6	58055	Sinemurian	-	Sinemurian	Sinemurian, Pliensbachian	Sinemurian, Pliensbachian	Blue Lias	Lias
176440	col	-2.912778	50.733612	Charmouth area, Ichthyosaurus anningae type locality			1	Early Pliensbachian		189.6	183	58056	Pliensbachian	Pliensbachian	Pliensbachian	Pliensbachian	Pliensbachian	Charmouth Mudstone	Lias	Stonebarrow Marls
176443	col	5.805000	49.717999	Bois de Beinert, Bonnert			1	Late Sinemurian		196.5	189.6	58060	Sinemurian	-	Sinemurian	Sinemurian, Pliensbachian	Sinemurian, Pliensbachian	Luxembourg
176445	col	5.806111	49.614445	Differt			1	Pliensbachian		190.8	182.7	58061	Pliensbachian	Pliensbachian	Pliensbachian	Pliensbachian	Pliensbachian	Ethe
176450	col	9.336944	48.200558	Nuertingen			1	Early Pliensbachian		189.6	183	58066	Pliensbachian	Pliensbachian	Pliensbachian	Pliensbachian	Pliensbachian
176544	col	-73.577782	5.633611	Loma La Catalina - middle Paja			1	Late Barremian	Early Aptian	130	122.46	58156	Barremian	-	Barremian	Hauterivian, Barremian, Aptian	Hauterivian, Barremian, Aptian	Paja
178042	col	20.570000	51.820000	Abandoned phosphorite mine Jan 1		Annopol	2	Late Albian		105.3	99.6	58895	Albian	-	Albian	Albian, Cenomanian	Albian, Cenomanian
179266	col	-108.569397	32.756100	Mangas Springs		Big Burro Mountains	1	Late Cenomanian	Early Turonian	99.6	89.3	13936	Cenomanian	-	Cenomanian	Cenomanian, Turonian, Coniacian	Cenomanian, Turonian, Coniacian	Mancos Shale
179267	col	-106.735809	34.307762	Sevilleta Grant, near La Joya			1	Turonian		93.9	89.8	59349	Turonian	Turonian	Turonian	Turonian	Turonian	Tres Hermanos		Atarque Sandstone
179297	col	-97.990997	47.363300	Cooperstown site, Sheyenne River		"Indian Mounds"	1	Campanian		83.6	72.1	59361	Campanian	Campanian	Campanian	Campanian	Campanian	Pierre Shale		DeGrey
180789	col	7.028611	47.393612	Sur Combe Ronde (Lower Virgula Marls)		Creugenat	2	Late Kimmeridgian		155.7	150.8	60038	Kimmeridgian	-	Kimmeridgian	Kimmeridgian, Tithonian	Kimmeridgian, Tithonian	Reuchenette		Chevenez
180790	col	-79.841667	34.239445	Stokes Quarry [reworked]		site 1	1	Middle Campanian		83.5	70.6	68976	Campanian	-	Campanian	Campanian, Maastrichtian	Campanian, Maastrichtian	Coachman
180998	col	16.299999	50.000000	Hajek (Hájek) Quarry near Sudslava			1	Late Cenomanian		99.6	93.5	60110	Cenomanian	-	Cenomanian	Cenomanian, Turonian	Cenomanian, Turonian	Peruc-Korycana		Korycany
180999	col	14.200000	50.099998	Praha-Bila Hora Quarries			3	Early Turonian		93.5	89.3	60110	Turonian	-	Turonian	Turonian, Coniacian	Turonian, Coniacian	Bila-Hora
181003	col	13.600000	50.299999	Tuchorice Quarry			1	Early Turonian		93.5	89.3	60110	Turonian	-	Turonian	Turonian, Coniacian	Turonian, Coniacian	Bila-Hora
181005	col	15.900000	49.900002	Tresmosnice Quarry			1	Early Turonian		93.5	89.3	60110	Turonian	-	Turonian	Turonian, Coniacian	Turonian, Coniacian	Bila-Hora
181008	col	16.299999	49.799999	Dolni Ujezd			1	Middle Turonian	Late Turonian	93.5	89.3	60110	Turonian	-	Turonian	Turonian, Coniacian	Turonian, Coniacian	Jizera
181009	col	14.900000	50.200001	Milovice			1	Middle Turonian		93.5	89.3	60110	Turonian	-	Turonian	Turonian, Coniacian	Turonian, Coniacian	Jizera
181011	col	14.800000	50.299999	Benátky nad Jizerou			1	Middle Turonian	Late Turonian	93.5	89.3	60110	Turonian	-	Turonian	Turonian, Coniacian	Turonian, Coniacian	Jizera
181012	col	14.900000	50.400002	Chrast			1	Middle Turonian	Late Turonian	93.5	89.3	60110	Turonian	-	Turonian	Turonian, Coniacian	Turonian, Coniacian	Jizera
181013	col	14.900000	50.400002	Zamosti Quarries			1	Late Turonian		93.5	89.3	60110	Turonian	-	Turonian	Turonian, Coniacian	Turonian, Coniacian	Jizera
181014	col	14.900000	50.400002	Neuberk Quarries			1	Late Turonian		93.5	89.3	60110	Turonian	-	Turonian	Turonian, Coniacian	Turonian, Coniacian	Jizera
181015	col	14.000000	50.500000	Upohlavy Quarry			2	Late Turonian		93.5	89.3	60110	Turonian	-	Turonian	Turonian, Coniacian	Turonian, Coniacian	Teplice
181016	col	14.000000	50.500000	Lahost Quarries			1	Late Turonian		93.5	89.3	60110	Turonian	-	Turonian	Turonian, Coniacian	Turonian, Coniacian	Teplice
181017	col	16.500000	49.799999	Hudcov Quarries			1	Late Turonian		93.5	89.3	60110	Turonian	-	Turonian	Turonian, Coniacian	Turonian, Coniacian	Teplice
181059	col	-72.044167	-50.269169	El Calafate airport		Lago Argentino	1	Late Maastrichtian		70.6	66	60138	Maastrichtian	Maastrichtian	Maastrichtian	Maastrichtian	Maastrichtian	Calafate
181902	col	-96.507103	45.200600	Dakota Rose Granite Quarry			2	Turonian		93.9	89.8	60505	Turonian	Turonian	Turonian	Turonian	Turonian		Benton
182040	col	-6.300000	32.250000	2.5 km north-east of Isseksi		Taguelft	2	Early Bathonian		167.7	164.7	60525	Bathonian	-	Bathonian	Bathonian, Callovian	Bathonian, Callovian	Tilougguit
182492	col	8.709167	52.292778	Bruns Quarry paleosol, Nettelstedt			1	Early Kimmeridgian		155.7	150.8	60696	Kimmeridgian	-	Kimmeridgian	Kimmeridgian, Tithonian	Kimmeridgian, Tithonian	Süntel		Unterbank
183141	col	8.814444	52.258610	Pott Quarry, Lutternsche Egge		Minden	1	Middle Callovian		164.7	161.2	61127	Oxfordian	-	Oxfordian	Callovian, Oxfordian	Callovian, Oxfordian	Ornatenton		Upper Siltstone Series
185024	col	-69.550003	-36.333332	Ranquil-Co fossiliferous level 3		Ranquil-Co	1	Late Campanian	Early Maastrichtian	83.5	66	62068	Campanian	-	Campanian	Campanian, Maastrichtian	Campanian, Maastrichtian	Loncoche	Malargue
185384	col	-121.207001	37.487999	UCMP V4041, Puerto Canyon			1	Pliensbachian	Cenomanian	190.8	93.9	34743	-	-	-	-	Pliensbachian, Toarcian, Aalenian, Bajocian, Bathonian, Callovian, Oxfordian, Kimmeridgian, Tithonian, Berriasian, Valanginian, Hauterivian, Barremian, Aptian, Albian, Cenomanian
185807	col	-102.848900	36.813702	Wright Ranch area			1	Albian	Cenomanian	113	93.9	62307	Albian	-	Albian	Albian	Albian, Cenomanian		Colorado
185940	col	48.403889	54.485558	Luskhan itilensis type locality			1	Late Hauterivian		136.4	130	62346	Valanginian	-	Valanginian	Valanginian, Hauterivian	Valanginian, Hauterivian
186284	col	-99.983330	26.650000	Vallecillo, Mauriciosaurus fernandezi type locality			1	Early Turonian		93.5	89.3	62478	Turonian	-	Turonian	Turonian, Coniacian	Turonian, Coniacian	Agua Nueva		Vallecillo Platy Limestone
186710	col	9.620000	48.639999	Bad Boll (Epsilon II 10-12)			1	Falciferum		183	182	62620	Toarcian	-	Toarcian	Pliensbachian, Toarcian	Pliensbachian, Toarcian	Posidonienschiefer
187436	col	11.901389	49.108055	Brunn Quarry (general)			1	Late Kimmeridgian		155.7	150.8	62899	Kimmeridgian	-	Kimmeridgian	Kimmeridgian, Tithonian	Kimmeridgian, Tithonian
188429	col	5.809444	49.680000	Arlon suburbs			1	Late Sinemurian		196.5	189.6	29875	Sinemurian	-	Sinemurian	Sinemurian, Pliensbachian	Sinemurian, Pliensbachian	Luxembourg		Virton
188574	col	145.519043	-38.581261	Powlett River site			1	Late Aptian		122.46	112.03	63253	Aptian	-	Aptian	Aptian, Albian	Aptian, Albian	Eumeralla	Otway
188665	col	117.822784	31.624428	Majiashan Quarry			2	Olenekian		251.2	247.2	63292	Olenekian	Olenekian	Olenekian	Olenekian	Olenekian	Nanlinghu
188798	col	-2.920000	50.732498	Thaumatodracon weidenrothi type locality			1	Sinemurian		199.3	190.8	63390	Sinemurian	Sinemurian	Sinemurian	Sinemurian	Sinemurian
188883	col	8.531944	52.104721	Bielefeld, type locality of Arminisaurus schuberti			1	Late Pliensbachian		189.6	183	63406	Pliensbachian	Pliensbachian	Pliensbachian	Pliensbachian	Pliensbachian	Amaltheenton		Lias delta 1
188936	col	13.780000	50.629002	Hudcov		Hundorf	1	Late Turonian		93.5	89.3	56164	Turonian	-	Turonian	Turonian, Coniacian	Turonian, Coniacian	Teplitzer
188937	col	14.900000	50.200001	Lissa		Milovice	2	Middle Turonian		93.5	89.3	56164	Turonian	-	Turonian	Turonian, Coniacian	Turonian, Coniacian	Jizera
188996	col	-110.369003	49.040119	Sage Creek (Lethbridge Coal Zone)			1	Late Campanian		83.5	70.6	56093	Campanian	-	Campanian	Campanian, Maastrichtian	Campanian, Maastrichtian	Dinosaur Park
189417	col	-92.132088	33.476501	near Greenville			1	Early Campanian	Middle Campanian	83.5	70.6	58984	Campanian	-	Campanian	Campanian, Maastrichtian	Campanian, Maastrichtian	Mooreville Chalk	Selma
189418	col	-74.246620	40.316994	Conovers' marl pit, Marlboro			1	Late Campanian		83.5	70.6	58984	Campanian	-	Campanian	Campanian, Maastrichtian	Campanian, Maastrichtian		Matawan
189823	col	16.085278	48.152222	Neumühle quarry			1	Rhaetian		208.5	201.3	63818	Rhaetian	Rhaetian	Rhaetian	Rhaetian	Rhaetian	Kössener Schichten
190013	col	10.629761	32.498936	Machimosaurus rex			1	Hauterivian	Barremian	132.9	125	63884	Barremian	-	Barremian	Hauterivian, Barremian	Hauterivian, Barremian
190078	col	-69.800003	-37.299999	Pampa Tril (Lower Berriasian levels)			1	Berriasian		145	139.8	63920	Berriasian	Berriasian	Berriasian	Berriasian	Berriasian	Vaca Muerta
190083	col	-69.250000	-21.733334	Sierra de Moreno			1	Middle Jurassic		174.1	163.5	63924	-	-	-	Aalenian, Bajocian, Bathonian, Callovian	Aalenian, Bajocian, Bathonian, Callovian
190125	col	2.237778	51.617779	Melksham			1	Jurassic		201.3	145	63942	-	-	-	-	Hettangian, Sinemurian, Pliensbachian, Toarcian, Aalenian, Bajocian, Bathonian, Callovian, Oxfordian, Kimmeridgian, Tithonian
190855	col	-122.051582	40.816376	Smith Cove (UCMP 1012)			1	Carnian		237	228	64154	Carnian	Carnian	Carnian	Carnian	Carnian	Hosselkus Limestone
191664	col	-73.563614	5.651111	Stenorhynchosaurus munozi type locality			1	Barremian		129.4	125	64650	Barremian	Barremian	Barremian	Barremian	Barremian	Paja		Arcillolitas Abigarradas
191693	col	-97.176109	40.140835	near Fairbury (Desmatochelys type locality)			1	Cretaceous		145	66	64658	-	-	-	-	Berriasian, Valanginian, Hauterivian, Barremian, Aptian, Albian, Cenomanian, Turonian, Coniacian, Santonian, Campanian, Maastrichtian	Benton
192349	col	-120.264046	35.057430	Oakley Ranch (UCMP V4958)			1	Tithonian		152.1	145	19813	Tithonian	Tithonian	Tithonian	Tithonian	Tithonian	"Franciscan-Knoxville shales"
194128	col	12.383333	-14.266667	Bentiaba, Bench 19			1	Early Maastrichtian		70.6	66	65933	Maastrichtian	Maastrichtian	Maastrichtian	Maastrichtian	Maastrichtian	Mocuio	São Nicolau
194129	col	-68.059723	-38.741390	Quarry of the “Bentonitas Patagónicas” company		Lago Pellegrini	1	Late Campanian	Early Maastrichtian	83.5	66	65934	Campanian	-	Campanian	Campanian, Maastrichtian	Campanian, Maastrichtian	Allen		Middle
194130	col	-103.311699	43.412701	Conger Ranch, SDSM V9011			1	Early Campanian		83.5	70.6	65935	Campanian	-	Campanian	Campanian, Maastrichtian	Campanian, Maastrichtian	Niobrara
194419	col	-3.265000	51.185833	Lilstock			1	Rhaetian		208.5	201.3	66026	Rhaetian	Rhaetian	Rhaetian	Rhaetian	Rhaetian	Westbury Mudstone
194782	col	9.051111	51.565556	Rhaeticosaurus-type locality		Clay pit #3 of Lücking brick company, Bonenburg	1	Rhaetian		208.5	201.3	66198	Rhaetian	Rhaetian	Rhaetian	Rhaetian	Rhaetian	Exter
195194	col	131.922775	43.005280	Inland Karazin Fm site		Paris Bay / Ussuri Bay watershed	1	Anisian		247.2	242	66433	Anisian	Anisian	Anisian	Anisian	Anisian	Karazin
195195	col	-118.075836	40.277779	Fossil Hill (Lower Prida Fm)			2	Spathian		251.3	247.2	66434	Olenekian	-	Olenekian	Olenekian	Olenekian	Prida	Star Peak	lower (unnamed)
195209	col	-0.285692	40.527027	Bassa del Mas de Guimera (BMG)		Portell de Morella	1	Late Barremian		130	125.45	66443	Barremian	-	Barremian	Hauterivian, Barremian	Hauterivian, Barremian	Arcillas de Morella
196200	col	-117.539444	40.001389	Cain Mountain, USGS Section 14			1	Anisian		247.2	242	66739	Anisian	Anisian	Anisian	Anisian	Anisian	Favret		Fossil Hill
196358	col	-70.501717	-38.072784	Cajón de Almanza			1	Late Tithonian		150.8	145	66764	Tithonian	Tithonian	Tithonian	Tithonian	Tithonian	Vaca Muerta
196508	col	104.788498	25.164600	Layer 46, Nimaigu Village, Wusha Township, Xingyi			1	Longobardian		242	235	66819	Ladinian	-	Ladinian	Ladinian, Carnian	Ladinian, Carnian	Falang		Zhuganpo
196509	col	104.788498	25.164600	Layer 50, Nimaigu Village, Wusha Township, Xingyi			2	Longobardian		242	235	66819	Ladinian	-	Ladinian	Ladinian, Carnian	Ladinian, Carnian	Falang		Zhuganpo
196510	col	104.788498	25.164600	Layer 53, Nimaigu Village, Wusha Township, Xingyi			1	Longobardian		242	235	66819	Ladinian	-	Ladinian	Ladinian, Carnian	Ladinian, Carnian	Falang		Zhuganpo
196553	col	104.289719	24.782499	Xinzhai Village, Luoping			1	Anisian		247.2	242	66872	Anisian	Anisian	Anisian	Anisian	Anisian	Guanling
196634	col	-118.126663	40.508610	Humboldt Range area			1	Spathian		251.3	247.2	66896	Olenekian	-	Olenekian	Olenekian	Olenekian	Prida
196670	col	8.478056	48.467220	Aach, near Freudenstadt			1	Anisian		247.2	242	34243	Anisian	Anisian	Anisian	Anisian	Anisian		Lower Muschelkalk
196671	col	-106.681389	47.778057	Nakonanectes-type locality		Fort Peck Reservoir	1	Early Maastrichtian		70.6	66	66914	Maastrichtian	Maastrichtian	Maastrichtian	Maastrichtian	Maastrichtian	Bearpaw Shale
196747	col	12.981111	43.407780	Camponocecchio, Genga		Gengasaurus-type locality	1	Kimmeridgian	Tithonian	157.3	145	66993	Tithonian	-	Tithonian	Kimmeridgian, Tithonian	Kimmeridgian, Tithonian	Calcari ad aptici e Saccocoma
196798	col	-122.190834	40.820831	Shasta County area			3	Carnian		237	228	67017	Carnian	Carnian	Carnian	Carnian	Carnian
196800	col	17.589167	78.256111	Sassendalen			1	Spathian		251.3	247.2	67019	Olenekian	-	Olenekian	Olenekian	Olenekian	Sticky Keep		Vendomdalen
196801	col	100.066666	7.736667	Khao Thong, Phattalung			1	Early Triassic		252.17	247.2	67019	Olenekian	-	Olenekian	Olenekian	Olenekian
196803	col	-122.260002	40.724998	Near Bear Mountain			1	Carnian	Norian	237	208.5	67019	Norian	-	Norian	Norian	Carnian, Norian
196805	col	15.383333	78.583336	Heimen Mount			1	Anisian		247.2	242	67022	Anisian	Anisian	Anisian	Anisian	Anisian
196956	col	13.078889	46.463333	Loofs Creek, Plan Cocés		Rio dai Loofs	2	Pelsonian	Illyrian	247.2	242	67086	Anisian	Anisian	Anisian	Anisian	Anisian	Dont / M. Bivera
196982	col	-120.675552	54.504166	Wapiti Lake, Locality E			1	Griesbachian	Smithian	252.17	247.2	67094	Olenekian	-	Olenekian	Olenekian	Olenekian	Sulphur Mountain		Vega-Phroso
196984	col	-120.772781	54.543331	Wapiti Lake area			1	Spathian	Ladinian	251.3	237	33848	-	-	-	Olenekian, Anisian, Ladinian	Olenekian, Anisian, Ladinian
196985	col	15.895278	78.335831	Isfjord area			2	Spathian		251.3	247.2	33848	Olenekian	-	Olenekian	Olenekian	Olenekian	Vikinghøgda		Vendomdalen
196986	col	15.383333	78.583336	Mts. Heimen and Ibsen			1	Spathian		251.3	247.2	34244	Olenekian	-	Olenekian	Olenekian	Olenekian	Sticky Keep
198220	col	143.660278	-20.769444	Flinder's River			1	Cretaceous		145	66	67524	-	-	-	-	Berriasian, Valanginian, Hauterivian, Barremian, Aptian, Albian, Cenomanian, Turonian, Coniacian, Santonian, Campanian, Maastrichtian
198238	col	45.097778	49.845280	Chukhonastovka			1	Cenomanian		100.5	93.9	67532	Cenomanian	Cenomanian	Cenomanian	Cenomanian	Cenomanian
198243	col	-97.199165	31.586390	Lake Waco Dam			1	Cenomanian		100.5	93.9	786	Cenomanian	Cenomanian	Cenomanian	Cenomanian	Cenomanian	Eagle Ford
198640	col	14.693611	37.545555	Monte Scalpello		First evidence of Sicilian Ichthyosaurs	2	Carnian	Norian	237	208.5	67671	Norian	-	Norian	Norian	Carnian, Norian	Mufara	Monte Judica	Top
198904	col	-2.457778	51.405556	Saltford, near Bath			1	Early Jurassic		201.3	174.1	67760	-	-	-	Pliensbachian	Hettangian, Sinemurian, Pliensbachian, Toarcian	Lias
199158	col	48.020557	-14.416111	Andranosamonta Village		Andranosamontana	1	Oxfordian		163.5	157.3	24472	Oxfordian	Oxfordian	Oxfordian	Oxfordian	Oxfordian	Oolite
199783	col	37.561111	55.711388	Vorobjovy Gory			1	Late Jurassic		163.5	145	45494	-	-	-	Kimmeridgian, Tithonian	Oxfordian, Kimmeridgian, Tithonian
200649	col	-69.750000	-35.083332	Arroyo Durazno, Bed 25			1	Early Tithonian		150.8	145	68558	Tithonian	Tithonian	Tithonian	Tithonian	Tithonian	Vaca Muerta
200650	col	-69.750000	-35.083332	Arroyo Durazno, Bed 28			1	Early Tithonian		150.8	145	68558	Tithonian	Tithonian	Tithonian	Tithonian	Tithonian	Vaca Muerta
200924	col	15.802000	78.334999	Keilhauia-type locality		North side of Janusfjellet, approximately 13 km north of Longyearbyen	2	Berriasian		145	139.8	68784	Berriasian	Berriasian	Berriasian	Berriasian	Berriasian	Agardhfjellet		Slottsmøya
200925	col	-1.195747	52.816532	Wahlisaurus-type locality		Normanton Hills, near Normanton on Soar	1	Hettangian		201.3	199.3	68785	Hettangian	Hettangian	Hettangian	Hettangian	Hettangian	Scunthorpe Mudstone	Lias	Barnstone
201145	col	11.048100	51.896179	Lindwurmia-type locality		Tongrube clay pit quarry, now built over	1	Early Hettangian		201.3	196.5	68904	Sinemurian	-	Sinemurian	Hettangian, Sinemurian	Hettangian, Sinemurian
201600	col	-79.716667	34.245556	Quinby		site 2	1	Middle Campanian		83.5	70.6	68976	Campanian	-	Campanian	Campanian, Maastrichtian	Campanian, Maastrichtian	Bladen
201601	col	-80.052223	33.880280	Turbeville		site 3	1	Late Maastrichtian		70.6	66	68976	Maastrichtian	Maastrichtian	Maastrichtian	Maastrichtian	Maastrichtian	Steel Creek
201613	col	-79.406670	33.881390	Pee Dee River, near Allison Ferry Landing		site 9	1	Middle Campanian	Late Campanian	83.5	70.6	68976	Campanian	-	Campanian	Campanian, Maastrichtian	Campanian, Maastrichtian	Donoho Creek
201712	col	14.990000	44.500000	Dugi Otok			1	Cenomanian	Turonian	100.5	89.8	69019	Cenomanian	-	Cenomanian	Cenomanian, Turonian	Cenomanian, Turonian
201737	col	-100.786667	29.069721	San Carlos quarry		Austin limestone	1	Campanian		83.6	72.1	69039	Campanian	Campanian	Campanian	Campanian	Campanian	Austin
203740	col	-100.916664	38.766666	near Butte Creek		Protostega gigas type locality	1	Late Coniacian	Early Campanian	89.3	70.6	23676	Campanian	-	Campanian	Campanian	Coniacian, Santonian, Campanian, Maastrichtian	Niobrara	Colorado	Smoky Hill Chalk
203741	col	-100.866669	38.799999	near Elkader			1	Late Santonian	Early Campanian	85.8	70.6	14442	Campanian	-	Campanian	Campanian	Santonian, Campanian, Maastrichtian	Niobrara	Colorado	Smoky Hill Chalk
203742	col	-101.133331	38.900002	Niobrara		Protostega advena type locality	1	Senonian		89.3	66	14442	-	-	-	Campanian	Coniacian, Santonian, Campanian, Maastrichtian	Niobrara		Smoky Hill Chalk
204918	col	-3.217500	32.700558	Ksar Metlili (KM-A1)	45726	Ksar Met-Lili	1	Tithonian	Berriasian	152.1	139.8	70302	Tithonian	-	Tithonian	Tithonian, Berriasian	Tithonian, Berriasian	Ksar Metlili
204924	col	-3.217500	32.700558	Ksar Metlili (KM-A2)	45726	Ksar Met-Lili	1	Tithonian	Berriasian	152.1	139.8	70302	Tithonian	-	Tithonian	Tithonian, Berriasian	Tithonian, Berriasian	Ksar Metlili
204936	col	-3.217500	32.700558	Ksar Metlili (KM-B')	45726	Ksar Met-Lili	1	Tithonian	Berriasian	152.1	139.8	70302	Tithonian	-	Tithonian	Tithonian, Berriasian	Tithonian, Berriasian	Ksar Metlili
204939	col	-3.217500	32.700558	Ksar Metlili (KM-C)	45726	Ksar Met-Lili	1	Tithonian	Berriasian	152.1	139.8	70302	Tithonian	-	Tithonian	Tithonian, Berriasian	Tithonian, Berriasian	Ksar Metlili
204990	col	-3.217500	32.700558	Ksar Metlili (KM-D2)	45726	Ksar Met-Lili	1	Tithonian	Berriasian	152.1	139.8	70302	Tithonian	-	Tithonian	Tithonian, Berriasian	Tithonian, Berriasian	Ksar Metlili
206063	col	8.814444	52.258610	west of Pott Quarry, Lutternsche Egge		Minden	1	Middle Callovian		164.7	161.2	61127	Oxfordian	-	Oxfordian	Callovian, Oxfordian	Callovian, Oxfordian	Ornatenton		Upper Siltstone Series
207457	col	-96.763901	33.661201	Fleming land, Southmayd, Site 2		Southmayde, WPA, Work Project No. 16360, Clark estate	1	Middle Cenomanian	Early Turonian	99.6	89.3	71464	Cenomanian	-	Cenomanian	Cenomanian, Turonian, Coniacian	Cenomanian, Turonian, Coniacian		Eagle Ford
207462	col	-96.729401	33.660301	Southmayd, Site 5		Southmayde, WPA, Work Project No. 16360	1	Middle Cenomanian	Early Turonian	99.6	89.3	71467	Cenomanian	-	Cenomanian	Cenomanian, Turonian, Coniacian	Cenomanian, Turonian, Coniacian		Eagle Ford
207479	col	11.122250	50.029961	Kalk- und Dolomitbruch der Andreas Schorr GmbH		Wattendorf, Bamberg district	1	Kimmeridgian		157.3	152.1	71490	Kimmeridgian	Kimmeridgian	Kimmeridgian	Kimmeridgian	Kimmeridgian	Torleite		Wattendorf
207480	col	-97.703331	17.259167	Llano Yosobe		near Tlaxiaco	1	Kimmeridgian		157.3	152.1	71491	Kimmeridgian	Kimmeridgian	Kimmeridgian	Kimmeridgian	Kimmeridgian	Sabinal
207509	col	-103.547501	24.726667	Cerro de Palotes		near Cuencamé	1	Kimmeridgian		157.3	152.1	71507	Kimmeridgian	Kimmeridgian	Kimmeridgian	Kimmeridgian	Kimmeridgian	La Casita
207510	col	-69.667503	-39.194443	Yesera del Tromen–Pampa Tril		Arthropterygius thalassonotus type locality	1	Tithonian		152.1	145	71508	Tithonian	Tithonian	Tithonian	Tithonian	Tithonian	Vaca Muerta
