# Supplementary material for: Refining the marine reptile turnover at the Early–Middle Jurassic transition
Source: PeerJ. 2021 Feb 22;9:e10647. doi: 10.7717/peerj.10647 (PMC7906043; doi:10.7717/peerj.10647)
Supplement: Supplemental Information 3 — Binned at the stage level. [file peerj-09-10647-s003.csv]

	start_time	end_time
Tithonian	152.1	145
Kimmeridgian	157.3	152.1
Oxfordian	163.5	157.3
Callovian	166.1	163.5
Bathonian	168.3	166.1
Bajocian	170.3	168.3
Aalenian	174.1	170.3
Toarcian	182.7	174.1
Pliensbachian	190.8	182.7
Sinemurian	199.3	190.8
Hettangian	201.3	199.3
